# Supplementary material for: Bis(μ-2-carb­oxy-5-nitro­benzoato-κ2 O 1:O 1)bis­[(2,2′-bipyridine-κ2 N:N′)chloridocopper(II)] dihydrate
Source: Acta Crystallogr Sect E Struct Rep Online. 2012 Jan 7;68(Pt 2):m95. doi: 10.1107/S1600536811046782 (PMC3274844; doi:10.1107/S1600536811046782)
Supplement: Supplementary file 1 [file e-68-00m95-sup1.cif]

##############################################################################
#                                                                            #
# This CIF contains the data in a paper accepted for publication in          #
# Acta Crystallographica Section E. It conforms to the requirements of       #
# Notes for Authors for Acta Crystallographica Section E, and has been       #
# peer reviewed under the auspices of the IUCr Commission on Journals.       #
#                                                                            #
# Full details of the Crystallographic Information File format               #
# are given in the paper "The Crystallographic Information File (CIF):       #
# a New Standard Archive File for Crystallography" by S. R. Hall, F. H.      #
# Allen and I. D. Brown [Acta Cryst. (1991), A47, 655-685].                  #
#                                                                            #
# The current version of the core CIF dictionary is obtainable from          #
# ftp://ftp.iucr.org/pub/cif_core.dic.                                       #
#                                                                            #
# Software is freely available for graphical display of the structure(s)     #
# in this CIF. For information consult the CIF software page                 #
# http://www.iucr.org/resources/cif/software.                                #
#                                                                            #
# This file may be used for bona fide research purposes within the           #
# scientific community so long as proper attribution is given to the journal # 
# article from which it was obtained.                                        #
#                                                                            #
##############################################################################
data_I
_audit_creation_method     SHELXL-97
_chemical_name_systematic
;
Bis(\m-2-carboxy-5-nitrobenzoato-\k^2^<i>O</i>^1^:<i>O</i>^1^)bis[(2,2'-
bipyridine-\k^2^<i>N</i>:<i>N</i>')chloridocopper(II)] dihydrate
;
_chemical_name_common     ?
_chemical_formula_moiety     'C36 H24 Cl2 Cu2 N6 O12, 2(H2 O)'
_chemical_formula_sum     'C36 H28 Cl2 Cu2 N6 O14'
_chemical_formula_iupac     '[Cu2 (C8 H4 N O6)2 Cl2 (C10 H8 N2)2], 2H2 O'
_chemical_formula_weight     966.62
_chemical_melting_point     ?
_symmetry_cell_setting     triclinic
_symmetry_space_group_name_H-M     'P -1'
_symmetry_space_group_name_Hall     '-P 1'
loop_
    _symmetry_equiv_pos_as_xyz
    'x, y, z'
    '-x, -y, -z'
_cell_length_a     9.1090(12)
_cell_length_b     12.3571(17)
_cell_length_c     17.024(2)
_cell_angle_alpha     92.684(2)
_cell_angle_beta     101.551(2)
_cell_angle_gamma     92.493(2)
_cell_volume     1872.6(4)
_cell_formula_units_Z     2
_cell_measurement_reflns_used     2695
_cell_measurement_theta_min     2.29
_cell_measurement_theta_max     21.97
_cell_measurement_temperature     293(2)
_exptl_crystal_description     block
_exptl_crystal_colour     blue
_exptl_crystal_size_max     0.12
_exptl_crystal_size_mid     0.10
_exptl_crystal_size_min     0.08
_exptl_crystal_density_diffrn     1.714
_exptl_crystal_density_meas     ?
_exptl_crystal_density_method     'not measured'
_exptl_crystal_F_000     980
_exptl_absorpt_coefficient_mu     1.359
_exptl_absorpt_correction_type     multi-scan
_exptl_absorpt_process_details     '(SADABS; Sheldrick, 2003)'
_exptl_absorpt_correction_T_min     0.8540
_exptl_absorpt_correction_T_max     0.8991
_exptl_special_details
;
;
_diffrn_ambient_temperature     293(2)
_diffrn_radiation_type     MoK\a
_diffrn_radiation_wavelength     0.71073
_diffrn_radiation_source     'fine-focus sealed tube'
_diffrn_radiation_monochromator     graphite
_diffrn_measurement_device_type     'Bruker SMART CCD area-detector'
_diffrn_measurement_method     'phi and omega scans'
_diffrn_detector_area_resol_mean     0
_diffrn_reflns_number     13021
_diffrn_reflns_av_R_equivalents     0.0361
_diffrn_reflns_av_sigmaI/netI     0.0604
_diffrn_reflns_theta_min     2.11
_diffrn_reflns_theta_max     25.00
_diffrn_reflns_theta_full     25.00
_diffrn_measured_fraction_theta_max     0.987
_diffrn_measured_fraction_theta_full     0.987
_diffrn_reflns_limit_h_min     -10
_diffrn_reflns_limit_h_max     10
_diffrn_reflns_limit_k_min     -14
_diffrn_reflns_limit_k_max     14
_diffrn_reflns_limit_l_min     -20
_diffrn_reflns_limit_l_max     20
_diffrn_standards_number     0
_diffrn_standards_interval_count     0
_diffrn_standards_interval_time     0
_diffrn_standards_decay_%     ?
_refine_special_details
;
Refinement of <i>F</i>^2^ against ALL reflections. The weighted <i>R</i>-factor
<i>wR</i> and goodness of fit <i>S</i> are based on <i>F</i>^2^, conventional
<i>R</i>-factors <i>R</i> are based on <i>F</i>, with <i>F</i> set to zero for
negative <i>F</i>^2^. The threshold expression of <i>F</i>^2^ >
\s(<i>F</i>^2^) is used only for calculating <i>R</i>-factors(gt) <i>etc</i>.
and is not relevant to the choice of reflections for refinement.
<i>R</i>-factors based on <i>F</i>^2^ are statistically about twice as large
as those based on <i>F</i>, and <i>R</i>- factors based on ALL data will be
even larger.
two quite high residual electron density
Explain
The two high residual Q peaks with electron density with 1.27 and 1.22,
respectively, are located near the 4-nitrophthalic acid framework, which may
be the ghost peaks. This is possible caused due to the poor crystal quality.
;
_reflns_number_total     6505
_reflns_number_gt     4541
_reflns_threshold_expression     I>2sigma(I)
_refine_ls_structure_factor_coef     Fsqd
_refine_ls_matrix_type     full
_refine_ls_R_factor_all     0.0799
_refine_ls_R_factor_gt     0.0515
_refine_ls_wR_factor_gt     0.1321
_refine_ls_wR_factor_ref     0.1488
_refine_ls_goodness_of_fit_ref     1.052
_refine_ls_restrained_S_all     1.054
_refine_ls_number_reflns     6505
_refine_ls_number_parameters     555
_refine_ls_number_restraints     12
_refine_ls_hydrogen_treatment     mixed
_refine_ls_weighting_scheme     calc
_refine_ls_weighting_details
         'calc w=1/[\s^2^(Fo^2^)+(0.0779P)^2^+0.7569P] where P=(Fo^2^+2Fc^2^)/3'
_atom_sites_solution_hydrogens     geom
_atom_sites_solution_primary     direct
_atom_sites_solution_secondary     difmap
_refine_ls_shift/su_max     0.041
_refine_ls_shift/su_mean     0.001
_refine_diff_density_max     1.265
_refine_diff_density_min     -0.470
_refine_ls_extinction_method     none
_refine_ls_extinction_coef     ?
loop_
    _atom_type_symbol
    _atom_type_description
    _atom_type_scat_dispersion_real
    _atom_type_scat_dispersion_imag
    _atom_type_scat_source
    'C' 'C' 0.0033 0.0016
                         'International Tables Vol C Tables 4.2.6.8 and 6.1.1.4'
    'H' 'H' 0.0000 0.0000
                         'International Tables Vol C Tables 4.2.6.8 and 6.1.1.4'
    'N' 'N' 0.0061 0.0033
                         'International Tables Vol C Tables 4.2.6.8 and 6.1.1.4'
    'O' 'O' 0.0106 0.0060
                         'International Tables Vol C Tables 4.2.6.8 and 6.1.1.4'
    'Cu' 'Cu' 0.3201 1.2651
                         'International Tables Vol C Tables 4.2.6.8 and 6.1.1.4'
    'Cl' 'Cl' 0.1484 0.1585
                         'International Tables Vol C Tables 4.2.6.8 and 6.1.1.4'
_computing_data_collection     'SMART (Bruker, 2005)'
_computing_cell_refinement     'SAINT-Plus (Bruker, 2005)'
_computing_data_reduction     'SAINT-Plus (Bruker, 2005)'
_computing_structure_solution     'SHELXS97 (Sheldrick, 2008)'
_computing_structure_refinement     'SHELXL97 (Sheldrick, 2008)'
_computing_molecular_graphics
;XP in SHELXTL (Sheldrick, 2008) and  <i>DIAMOND</i>
(Brandenburg, 2005)
;
_computing_publication_material     'SHELXL97 (Sheldrick, 2008)'
loop_
    _atom_site_type_symbol
    _atom_site_label
    _atom_site_fract_x
    _atom_site_fract_y
    _atom_site_fract_z
    _atom_site_U_iso_or_equiv
    _atom_site_adp_type
    _atom_site_calc_flag
    _atom_site_refinement_flags
    _atom_site_occupancy
    _atom_site_symmetry_multiplicity
    _atom_site_disorder_assembly
    _atom_site_disorder_group
    C C1 0.5338(6) 0.0982(4) 1.0871(3) 0.0387(12) Uani d . 1 1 . .
    C C2 0.4007(7) 0.0423(5) 1.0863(3) 0.0497(15) Uani d . 1 1 . .
    H H2 0.3943 -0.0140 1.1200 0.060 Uiso calc R 1 1 . .
    C C3 0.2752(7) 0.0735(4) 1.0329(3) 0.0479(14) Uani d . 1 1 . .
    H H3 0.1833 0.0365 1.0310 0.057 Uiso calc R 1 1 . .
    C C4 0.2821(6) 0.1574(4) 0.9825(3) 0.0403(12) Uani d . 1 1 . .
    C C5 0.4219(6) 0.2133(4) 0.9861(3) 0.0346(11) Uani d . 1 1 . .
    C C6 0.5477(6) 0.1831(4) 1.0392(3) 0.0398(12) Uani d . 1 1 . .
    H H6 0.6402 0.2198 1.0424 0.048 Uiso calc R 1 1 . .
    C C7 0.4519(5) 0.3035(4) 0.9327(3) 0.0343(11) Uani d . 1 1 . .
    C C8 0.1464(6) 0.1917(5) 0.9273(3) 0.0487(14) Uani d . 1 1 . .
    C C9 0.8608(5) 0.6408(4) 0.9097(3) 0.0417(13) Uani d . 1 1 . .
    H H9 0.9122 0.6038 0.9522 0.050 Uiso calc R 1 1 . .
    C C10 0.9382(6) 0.7197(5) 0.8777(3) 0.0492(14) Uani d . 1 1 . .
    H H10 1.0406 0.7343 0.8965 0.059 Uiso calc R 1 1 . .
    C C11 0.8582(7) 0.7770(5) 0.8163(4) 0.0567(16) Uani d . 1 1 . .
    H H11 0.9068 0.8322 0.7943 0.068 Uiso calc R 1 1 . .
    C C12 0.7096(6) 0.7528(4) 0.7883(3) 0.0463(14) Uani d . 1 1 . .
    H H12 0.6560 0.7903 0.7468 0.056 Uiso calc R 1 1 . .
    C C13 0.6397(6) 0.6717(4) 0.8223(3) 0.0355(12) Uani d . 1 1 . .
    C C14 0.4773(5) 0.6390(4) 0.7981(3) 0.0344(11) Uani d . 1 1 . .
    C C15 0.3784(6) 0.6848(4) 0.7381(3) 0.0452(13) Uani d . 1 1 . .
    H H15 0.4122 0.7385 0.7086 0.054 Uiso calc R 1 1 . .
    C C16 0.2298(7) 0.6503(5) 0.7225(3) 0.0537(15) Uani d . 1 1 . .
    H H16 0.1619 0.6808 0.6825 0.064 Uiso calc R 1 1 . .
    C C17 0.1818(6) 0.5702(5) 0.7664(4) 0.0525(15) Uani d . 1 1 . .
    H H17 0.0813 0.5461 0.7566 0.063 Uiso calc R 1 1 . .
    C C18 0.2852(6) 0.5264(4) 0.8252(3) 0.0413(13) Uani d . 1 1 . .
    H H18 0.2529 0.4721 0.8548 0.050 Uiso calc R 1 1 . .
    C C19 0.7153(6) 0.5993(5) 0.5270(4) 0.0615(17) Uani d DU 1 1 . .
    C C20 0.6265(6) 0.6901(4) 0.5381(4) 0.0524(15) Uani d . 1 1 . .
    H H20 0.6489 0.7359 0.5843 0.063 Uiso calc R 1 1 . .
    C C21 0.5074(5) 0.7060(4) 0.4773(3) 0.0400(13) Uani d . 1 1 . .
    C C22 0.4773(7) 0.6359(4) 0.4087(4) 0.0494(15) Uani d . 1 1 . .
    C C23 0.5622(7) 0.5498(5) 0.4014(4) 0.0675(18) Uani d DU 1 1 . .
    H H23 0.5386 0.5034 0.3555 0.081 Uiso calc R 1 1 . .
    C C24 0.6809(7) 0.5306(5) 0.4601(4) 0.0683(18) Uani d DU 1 1 . .
    H H24 0.7383 0.4712 0.4548 0.082 Uiso calc R 1 1 . .
    C C25 0.4042(5) 0.7933(4) 0.4948(3) 0.0375(12) Uani d . 1 1 . .
    C C26 0.3525(7) 0.6563(5) 0.3404(4) 0.0560(16) Uani d . 1 1 . .
    C C27 0.3086(6) 1.1676(4) 0.6747(3) 0.0393(12) Uani d . 1 1 . .
    H H27 0.3939 1.1437 0.7075 0.047 Uiso calc R 1 1 . .
    C C28 0.2334(6) 1.2493(4) 0.7041(3) 0.0462(14) Uani d . 1 1 . .
    H H28 0.2673 1.2800 0.7558 0.055 Uiso calc R 1 1 . .
    C C29 0.1083(6) 1.2848(4) 0.6561(3) 0.0468(14) Uani d . 1 1 . .
    H H29 0.0555 1.3397 0.6749 0.056 Uiso calc R 1 1 . .
    C C30 0.0608(6) 1.2382(4) 0.5794(3) 0.0413(13) Uani d . 1 1 . .
    H H30 -0.0245 1.2613 0.5461 0.050 Uiso calc R 1 1 . .
    C C31 0.1409(5) 1.1571(4) 0.5525(3) 0.0287(10) Uani d . 1 1 . .
    C C32 0.1032(5) 1.1024(4) 0.4714(3) 0.0282(10) Uani d . 1 1 . .
    C C33 -0.0218(5) 1.1238(4) 0.4139(3) 0.0365(12) Uani d . 1 1 . .
    H H33 -0.0886 1.1744 0.4250 0.044 Uiso calc R 1 1 . .
    C C34 -0.0444(6) 1.0686(4) 0.3402(3) 0.0428(13) Uani d . 1 1 . .
    H H34 -0.1275 1.0815 0.3009 0.051 Uiso calc R 1 1 . .
    C C35 0.0546(6) 0.9947(4) 0.3246(3) 0.0443(13) Uani d . 1 1 . .
    H H35 0.0409 0.9577 0.2747 0.053 Uiso calc R 1 1 . .
    C C36 0.1748(6) 0.9764(4) 0.3845(3) 0.0406(12) Uani d . 1 1 . .
    H H36 0.2423 0.9259 0.3741 0.049 Uiso calc R 1 1 . .
    Cl Cl1 0.78986(14) 0.41119(12) 0.98373(9) 0.0513(4) Uani d . 1 1 . .
    Cl Cl2 0.48929(17) 0.94718(12) 0.66912(8) 0.0550(4) Uani d . 1 1 . .
    Cu Cu1 0.59103(6) 0.50284(5) 0.92407(3) 0.03410(19) Uani d . 1 1 . .
    Cu Cu2 0.36310(6) 1.00231(5) 0.55154(3) 0.03154(18) Uani d . 1 1 . .
    N N1 0.7149(4) 0.6149(3) 0.8824(2) 0.0337(9) Uani d . 1 1 . .
    N N2 0.4303(4) 0.5595(3) 0.8412(2) 0.0343(9) Uani d . 1 1 . .
    N N3 0.6704(6) 0.0644(4) 1.1394(3) 0.0534(12) Uani d . 1 1 . .
    N N4 0.8394(7) 0.5799(6) 0.5897(4) 0.0879(19) Uani d . 1 1 . .
    N N5 0.2640(4) 1.1214(3) 0.6011(2) 0.0308(9) Uani d . 1 1 . .
    N N6 0.1989(4) 1.0280(3) 0.4569(2) 0.0310(9) Uani d . 1 1 . .
    O O1 0.7845(6) 0.1239(4) 1.1487(3) 0.0887(16) Uani d . 1 1 . .
    O O2 0.6673(5) -0.0224(4) 1.1707(2) 0.0695(13) Uani d . 1 1 . .
    O O3 0.0252(5) 0.1282(4) 0.9260(3) 0.0770(14) Uani d . 1 1 . .
    H H3A -0.0477 0.1540 0.8983 0.116 Uiso calc R 1 1 . .
    O O4 0.1475(4) 0.2682(3) 0.8860(2) 0.0548(10) Uani d . 1 1 . .
    O O5 0.4886(4) 0.2789(3) 0.8685(2) 0.0519(10) Uani d . 1 1 . .
    O O6 0.4541(4) 0.4004(2) 0.96305(19) 0.0347(8) Uani d . 1 1 . .
    O O7 0.9139(7) 0.4957(5) 0.5801(4) 0.134(3) Uani d . 1 1 . .
    O O8 0.8725(6) 0.6481(5) 0.6464(4) 0.109(2) Uani d . 1 1 . .
    O O9 0.4530(4) 0.8915(2) 0.49221(19) 0.0348(8) Uani d . 1 1 . .
    O O10 0.2880(4) 0.7654(3) 0.5148(3) 0.0580(11) Uani d . 1 1 . .
    O O11 0.3023(5) 0.7424(4) 0.3291(3) 0.0736(13) Uani d . 1 1 . .
    O O12 0.3072(7) 0.5694(4) 0.2920(3) 0.0926(17) Uani d . 1 1 . .
    H H12A 0.2152 0.5641 0.2813 0.139 Uiso calc RD 1 1 . .
    O O13 0.0783(6) 0.5905(4) 0.1749(3) 0.0776(14) Uani d D 1 1 . .
    O O14 0.2367(6) 0.8268(4) 0.1645(3) 0.0733(13) Uani d D 1 1 . .
    H H1W 0.075(9) 0.6551(19) 0.191(4) 0.110 Uiso d D 1 1 . .
    H H2W 0.125(8) 0.589(5) 0.137(3) 0.110 Uiso d D 1 1 . .
    H H3W 0.235(9) 0.792(5) 0.205(3) 0.110 Uiso d D 1 1 . .
    H H4W 0.285(8) 0.795(5) 0.135(3) 0.110 Uiso d D 1 1 . .
loop_
    _atom_site_aniso_label
    _atom_site_aniso_U_11
    _atom_site_aniso_U_22
    _atom_site_aniso_U_33
    _atom_site_aniso_U_12
    _atom_site_aniso_U_13
    _atom_site_aniso_U_23
    C1 0.054(3) 0.029(3) 0.033(3) 0.009(2) 0.008(2) 0.004(2)
    C2 0.066(4) 0.039(3) 0.046(3) -0.004(3) 0.014(3) 0.013(3)
    C3 0.053(4) 0.039(3) 0.056(4) -0.010(3) 0.021(3) 0.012(3)
    C4 0.047(3) 0.036(3) 0.038(3) 0.001(2) 0.009(2) 0.002(2)
    C5 0.047(3) 0.024(3) 0.035(3) 0.003(2) 0.014(2) 0.000(2)
    C6 0.045(3) 0.032(3) 0.044(3) 0.001(2) 0.009(2) 0.006(2)
    C7 0.031(3) 0.041(3) 0.029(3) 0.004(2) 0.000(2) 0.009(2)
    C8 0.044(3) 0.053(4) 0.050(3) -0.007(3) 0.015(3) -0.001(3)
    C9 0.030(3) 0.045(3) 0.049(3) 0.005(2) 0.003(2) 0.018(3)
    C10 0.031(3) 0.055(4) 0.063(4) 0.000(3) 0.009(3) 0.019(3)
    C11 0.055(4) 0.056(4) 0.065(4) -0.001(3) 0.020(3) 0.026(3)
    C12 0.042(3) 0.051(4) 0.050(3) 0.011(3) 0.013(3) 0.027(3)
    C13 0.040(3) 0.038(3) 0.031(3) 0.014(2) 0.010(2) 0.011(2)
    C14 0.037(3) 0.034(3) 0.032(3) 0.010(2) 0.003(2) 0.005(2)
    C15 0.052(4) 0.038(3) 0.045(3) 0.007(3) 0.002(3) 0.017(2)
    C16 0.048(4) 0.051(4) 0.055(4) 0.008(3) -0.011(3) 0.020(3)
    C17 0.039(3) 0.049(4) 0.063(4) -0.001(3) -0.005(3) 0.004(3)
    C18 0.039(3) 0.044(3) 0.040(3) 0.003(3) 0.004(2) 0.010(2)
    C19 0.042(4) 0.057(4) 0.088(4) 0.013(3) 0.010(3) 0.042(3)
    C20 0.037(3) 0.036(3) 0.091(5) 0.008(3) 0.023(3) 0.023(3)
    C21 0.028(3) 0.023(3) 0.074(4) 0.006(2) 0.019(3) 0.018(3)
    C22 0.060(4) 0.022(3) 0.076(4) 0.007(3) 0.036(3) 0.007(3)
    C23 0.076(5) 0.057(4) 0.078(4) 0.021(4) 0.028(3) 0.013(3)
    C24 0.075(5) 0.049(4) 0.093(5) 0.020(3) 0.043(4) 0.006(3)
    C25 0.027(3) 0.036(3) 0.052(3) 0.006(2) 0.009(2) 0.007(2)
    C26 0.067(4) 0.050(4) 0.056(4) 0.000(3) 0.026(3) 0.000(3)
    C27 0.034(3) 0.045(3) 0.037(3) 0.003(2) 0.001(2) 0.010(2)
    C28 0.050(3) 0.047(3) 0.042(3) 0.006(3) 0.011(3) 0.001(3)
    C29 0.053(4) 0.042(3) 0.047(3) 0.017(3) 0.015(3) -0.006(3)
    C30 0.035(3) 0.044(3) 0.047(3) 0.013(2) 0.009(2) 0.006(2)
    C31 0.024(2) 0.029(3) 0.035(3) 0.003(2) 0.009(2) 0.007(2)
    C32 0.029(3) 0.025(2) 0.035(3) 0.005(2) 0.012(2) 0.013(2)
    C33 0.030(3) 0.044(3) 0.038(3) 0.012(2) 0.008(2) 0.014(2)
    C34 0.038(3) 0.054(4) 0.035(3) 0.009(3) 0.001(2) 0.012(2)
    C35 0.049(3) 0.050(3) 0.032(3) -0.001(3) 0.004(2) -0.001(2)
    C36 0.043(3) 0.040(3) 0.042(3) 0.010(2) 0.013(2) 0.002(2)
    Cl1 0.0335(7) 0.0585(9) 0.0638(9) 0.0120(6) 0.0058(6) 0.0327(7)
    Cl2 0.0630(10) 0.0602(9) 0.0447(8) 0.0299(7) 0.0074(7) 0.0236(7)
    Cu1 0.0295(3) 0.0381(4) 0.0360(4) 0.0055(3) 0.0059(3) 0.0163(3)
    Cu2 0.0292(3) 0.0324(4) 0.0349(3) 0.0129(3) 0.0068(3) 0.0097(3)
    N1 0.031(2) 0.039(2) 0.033(2) 0.0112(19) 0.0072(18) 0.0143(18)
    N2 0.034(2) 0.035(2) 0.035(2) 0.0071(19) 0.0057(18) 0.0123(18)
    N3 0.066(4) 0.047(3) 0.046(3) 0.003(3) 0.007(3) 0.009(2)
    N4 0.072(4) 0.083(5) 0.101(5) 0.010(4) -0.004(4) 0.007(4)
    N5 0.032(2) 0.030(2) 0.032(2) 0.0061(18) 0.0064(18) 0.0088(17)
    N6 0.031(2) 0.026(2) 0.037(2) 0.0084(17) 0.0067(18) 0.0066(18)
    O1 0.066(3) 0.090(4) 0.101(4) -0.005(3) -0.013(3) 0.047(3)
    O2 0.095(4) 0.059(3) 0.055(3) 0.013(3) 0.010(2) 0.023(2)
    O3 0.048(3) 0.087(4) 0.093(4) -0.013(3) 0.002(2) 0.037(3)
    O4 0.047(2) 0.056(3) 0.063(3) 0.004(2) 0.010(2) 0.021(2)
    O5 0.069(3) 0.051(2) 0.038(2) -0.001(2) 0.0162(19) 0.0067(18)
    O6 0.039(2) 0.0252(19) 0.0415(19) 0.0053(15) 0.0096(15) 0.0077(15)
    O7 0.138(5) 0.086(4) 0.156(6) 0.077(4) -0.038(4) 0.006(4)
    O8 0.079(4) 0.097(4) 0.131(5) 0.028(3) -0.029(3) -0.015(4)
    O9 0.0365(19) 0.0251(19) 0.045(2) 0.0093(15) 0.0118(15) 0.0056(15)
    O10 0.038(2) 0.042(2) 0.101(3) 0.0041(18) 0.030(2) 0.001(2)
    O11 0.090(4) 0.050(3) 0.075(3) 0.022(3) 0.001(3) -0.007(2)
    O12 0.127(5) 0.056(3) 0.086(4) 0.003(3) 0.006(3) -0.018(3)
    O13 0.095(4) 0.061(3) 0.082(4) 0.008(3) 0.030(3) 0.004(3)
    O14 0.059(3) 0.082(3) 0.084(4) 0.012(2) 0.019(3) 0.024(3)
_geom_special_details
;
All e.s.d.'s (except the e.s.d. in the dihedral angle between two l.s. planes)
are estimated using the full covariance matrix. The cell e.s.d.'s are taken
into account individually in the estimation of e.s.d.'s in distances, angles
and torsion angles; correlations between e.s.d.'s in cell parameters are only
used when they are defined by crystal symmetry. An approximate (isotropic)
treatment of cell e.s.d.'s is used for estimating e.s.d.'s involving l.s.
planes.
;
loop_
    _geom_bond_atom_site_label_1
    _geom_bond_atom_site_label_2
    _geom_bond_site_symmetry_2
    _geom_bond_distance
    _geom_bond_publ_flag
    C1 C2 . 1.366(7) ?
    C1 C6 . 1.375(7) ?
    C1 N3 . 1.466(7) ?
    C2 C3 . 1.392(8) ?
    C2 H2 . 0.9300 ?
    C3 C4 . 1.384(7) ?
    C3 H3 . 0.9300 ?
    C4 C5 . 1.411(7) ?
    C4 C8 . 1.487(8) ?
    C5 C6 . 1.388(7) ?
    C5 C7 . 1.520(6) ?
    C6 H6 . 0.9300 ?
    C7 O5 . 1.233(6) ?
    C7 O6 . 1.279(6) ?
    C8 O4 . 1.206(6) ?
    C8 O3 . 1.322(6) ?
    C9 N1 . 1.336(6) ?
    C9 C10 . 1.374(7) ?
    C9 H9 . 0.9300 ?
    C10 C11 . 1.392(8) ?
    C10 H10 . 0.9300 ?
    C11 C12 . 1.357(8) ?
    C11 H11 . 0.9300 ?
    C12 C13 . 1.375(7) ?
    C12 H12 . 0.9300 ?
    C13 N1 . 1.356(6) ?
    C13 C14 . 1.487(7) ?
    C14 N2 . 1.358(6) ?
    C14 C15 . 1.380(7) ?
    C15 C16 . 1.371(7) ?
    C15 H15 . 0.9300 ?
    C16 C17 . 1.375(8) ?
    C16 H16 . 0.9300 ?
    C17 C18 . 1.379(7) ?
    C17 H17 . 0.9300 ?
    C18 N2 . 1.337(6) ?
    C18 H18 . 0.9300 ?
    C19 C24 . 1.363(7) ?
    C19 N4 . 1.427(8) ?
    C19 C20 . 1.439(8) ?
    C20 C21 . 1.369(8) ?
    C20 H20 . 0.9300 ?
    C21 C22 . 1.395(8) ?
    C21 C25 . 1.519(7) ?
    C22 C23 . 1.358(8) ?
    C22 C26 . 1.493(9) ?
    C23 C24 . 1.356(7) ?
    C23 H23 . 0.9300 ?
    C24 H24 . 0.9300 ?
    C25 O10 . 1.216(6) ?
    C25 O9 . 1.280(6) ?
    C26 O11 . 1.186(7) ?
    C26 O12 . 1.321(7) ?
    C27 N5 . 1.330(6) ?
    C27 C28 . 1.375(7) ?
    C27 H27 . 0.9300 ?
    C28 C29 . 1.364(8) ?
    C28 H28 . 0.9300 ?
    C29 C30 . 1.381(7) ?
    C29 H29 . 0.9300 ?
    C30 C31 . 1.378(6) ?
    C30 H30 . 0.9300 ?
    C31 N5 . 1.358(6) ?
    C31 C32 . 1.478(6) ?
    C32 N6 . 1.341(6) ?
    C32 C33 . 1.388(6) ?
    C33 C34 . 1.373(7) ?
    C33 H33 . 0.9300 ?
    C34 C35 . 1.364(7) ?
    C34 H34 . 0.9300 ?
    C35 C36 . 1.373(7) ?
    C35 H35 . 0.9300 ?
    C36 N6 . 1.335(6) ?
    C36 H36 . 0.9300 ?
    Cl1 Cu1 . 2.2680(14) ?
    Cl2 Cu2 . 2.2509(14) ?
    Cu1 O6 . 1.968(3) ?
    Cu1 N1 . 1.992(4) ?
    Cu1 N2 . 1.995(4) ?
    Cu1 O6 2_667 2.331(3) ?
    Cu2 O9 . 1.966(3) ?
    Cu2 N5 . 1.999(4) ?
    Cu2 N6 . 2.014(4) ?
    Cu2 O9 2_676 2.341(3) ?
    N3 O2 . 1.222(6) ?
    N3 O1 . 1.226(6) ?
    N4 O8 . 1.233(8) ?
    N4 O7 . 1.288(8) ?
    O3 H3A . 0.8200 ?
    O6 Cu1 2_667 2.331(3) ?
    O9 Cu2 2_676 2.341(3) ?
    O12 H12A . 0.8200 ?
    O13 H1W . 0.834(10) ?
    O13 H2W . 0.838(10) ?
    O14 H3W . 0.834(10) ?
    O14 H4W . 0.831(10) ?
loop_
    _geom_angle_atom_site_label_1
    _geom_angle_atom_site_label_2
    _geom_angle_atom_site_label_3
    _geom_angle_site_symmetry_1
    _geom_angle_site_symmetry_3
    _geom_angle
    _geom_angle_publ_flag
    C2 C1 C6 . . 123.3(5) ?
    C2 C1 N3 . . 118.9(5) ?
    C6 C1 N3 . . 117.8(5) ?
    C1 C2 C3 . . 117.1(5) ?
    C1 C2 H2 . . 121.5 ?
    C3 C2 H2 . . 121.5 ?
    C4 C3 C2 . . 122.4(5) ?
    C4 C3 H3 . . 118.8 ?
    C2 C3 H3 . . 118.8 ?
    C3 C4 C5 . . 118.4(5) ?
    C3 C4 C8 . . 121.8(5) ?
    C5 C4 C8 . . 119.8(5) ?
    C6 C5 C4 . . 119.7(5) ?
    C6 C5 C7 . . 114.7(4) ?
    C4 C5 C7 . . 125.6(4) ?
    C1 C6 C5 . . 119.2(5) ?
    C1 C6 H6 . . 120.4 ?
    C5 C6 H6 . . 120.4 ?
    O5 C7 O6 . . 124.9(5) ?
    O5 C7 C5 . . 118.6(5) ?
    O6 C7 C5 . . 116.0(4) ?
    O4 C8 O3 . . 123.2(6) ?
    O4 C8 C4 . . 123.3(5) ?
    O3 C8 C4 . . 113.5(5) ?
    N1 C9 C10 . . 122.9(5) ?
    N1 C9 H9 . . 118.6 ?
    C10 C9 H9 . . 118.6 ?
    C9 C10 C11 . . 117.7(5) ?
    C9 C10 H10 . . 121.1 ?
    C11 C10 H10 . . 121.1 ?
    C12 C11 C10 . . 120.3(5) ?
    C12 C11 H11 . . 119.9 ?
    C10 C11 H11 . . 119.9 ?
    C11 C12 C13 . . 118.9(5) ?
    C11 C12 H12 . . 120.6 ?
    C13 C12 H12 . . 120.6 ?
    N1 C13 C12 . . 122.0(5) ?
    N1 C13 C14 . . 114.0(4) ?
    C12 C13 C14 . . 124.0(4) ?
    N2 C14 C15 . . 121.1(5) ?
    N2 C14 C13 . . 114.4(4) ?
    C15 C14 C13 . . 124.5(5) ?
    C16 C15 C14 . . 119.4(5) ?
    C16 C15 H15 . . 120.3 ?
    C14 C15 H15 . . 120.3 ?
    C15 C16 C17 . . 119.6(5) ?
    C15 C16 H16 . . 120.2 ?
    C17 C16 H16 . . 120.2 ?
    C16 C17 C18 . . 118.8(5) ?
    C16 C17 H17 . . 120.6 ?
    C18 C17 H17 . . 120.6 ?
    N2 C18 C17 . . 122.2(5) ?
    N2 C18 H18 . . 118.9 ?
    C17 C18 H18 . . 118.9 ?
    C24 C19 N4 . . 120.0(6) ?
    C24 C19 C20 . . 121.8(6) ?
    N4 C19 C20 . . 118.2(6) ?
    C21 C20 C19 . . 116.8(6) ?
    C21 C20 H20 . . 121.6 ?
    C19 C20 H20 . . 121.6 ?
    C20 C21 C22 . . 120.1(5) ?
    C20 C21 C25 . . 115.7(5) ?
    C22 C21 C25 . . 123.8(5) ?
    C23 C22 C21 . . 121.2(6) ?
    C23 C22 C26 . . 118.5(6) ?
    C21 C22 C26 . . 120.2(5) ?
    C22 C23 C24 . . 120.8(7) ?
    C22 C23 H23 . . 119.6 ?
    C24 C23 H23 . . 119.6 ?
    C23 C24 C19 . . 119.3(6) ?
    C23 C24 H24 . . 120.4 ?
    C19 C24 H24 . . 120.4 ?
    O10 C25 O9 . . 125.3(5) ?
    O10 C25 C21 . . 118.3(4) ?
    O9 C25 C21 . . 116.2(4) ?
    O11 C26 O12 . . 123.2(6) ?
    O11 C26 C22 . . 123.6(6) ?
    O12 C26 C22 . . 113.1(6) ?
    N5 C27 C28 . . 122.5(5) ?
    N5 C27 H27 . . 118.7 ?
    C28 C27 H27 . . 118.7 ?
    C29 C28 C27 . . 119.0(5) ?
    C29 C28 H28 . . 120.5 ?
    C27 C28 H28 . . 120.5 ?
    C28 C29 C30 . . 119.3(5) ?
    C28 C29 H29 . . 120.3 ?
    C30 C29 H29 . . 120.3 ?
    C31 C30 C29 . . 119.5(5) ?
    C31 C30 H30 . . 120.2 ?
    C29 C30 H30 . . 120.2 ?
    N5 C31 C30 . . 120.7(4) ?
    N5 C31 C32 . . 114.7(4) ?
    C30 C31 C32 . . 124.6(4) ?
    N6 C32 C33 . . 121.6(4) ?
    N6 C32 C31 . . 114.8(4) ?
    C33 C32 C31 . . 123.7(4) ?
    C34 C33 C32 . . 118.4(5) ?
    C34 C33 H33 . . 120.8 ?
    C32 C33 H33 . . 120.8 ?
    C35 C34 C33 . . 120.2(5) ?
    C35 C34 H34 . . 119.9 ?
    C33 C34 H34 . . 119.9 ?
    C34 C35 C36 . . 118.4(5) ?
    C34 C35 H35 . . 120.8 ?
    C36 C35 H35 . . 120.8 ?
    N6 C36 C35 . . 122.8(5) ?
    N6 C36 H36 . . 118.6 ?
    C35 C36 H36 . . 118.6 ?
    O6 Cu1 N1 . . 175.05(14) ?
    O6 Cu1 N2 . . 94.41(15) ?
    N1 Cu1 N2 . . 81.37(16) ?
    O6 Cu1 Cl1 . . 90.06(10) ?
    N1 Cu1 Cl1 . . 94.74(11) ?
    N2 Cu1 Cl1 . . 162.02(12) ?
    O6 Cu1 O6 . 2_667 78.33(13) ?
    N1 Cu1 O6 . 2_667 99.69(14) ?
    N2 Cu1 O6 . 2_667 98.93(14) ?
    Cl1 Cu1 O6 . 2_667 99.03(9) ?
    O9 Cu2 N5 . . 174.18(14) ?
    O9 Cu2 N6 . . 93.77(14) ?
    N5 Cu2 N6 . . 81.05(15) ?
    O9 Cu2 Cl2 . . 90.70(10) ?
    N5 Cu2 Cl2 . . 95.02(11) ?
    N6 Cu2 Cl2 . . 162.80(12) ?
    O9 Cu2 O9 . 2_676 79.29(13) ?
    N5 Cu2 O9 . 2_676 98.40(13) ?
    N6 Cu2 O9 . 2_676 94.85(13) ?
    Cl2 Cu2 O9 . 2_676 102.30(9) ?
    C9 N1 C13 . . 118.2(4) ?
    C9 N1 Cu1 . . 126.5(3) ?
    C13 N1 Cu1 . . 115.3(3) ?
    C18 N2 C14 . . 118.9(4) ?
    C18 N2 Cu1 . . 126.2(3) ?
    C14 N2 Cu1 . . 114.9(3) ?
    O2 N3 O1 . . 122.5(5) ?
    O2 N3 C1 . . 119.2(5) ?
    O1 N3 C1 . . 118.3(5) ?
    O8 N4 O7 . . 124.9(7) ?
    O8 N4 C19 . . 117.6(7) ?
    O7 N4 C19 . . 117.3(7) ?
    C27 N5 C31 . . 119.0(4) ?
    C27 N5 Cu2 . . 126.4(3) ?
    C31 N5 Cu2 . . 114.6(3) ?
    C36 N6 C32 . . 118.6(4) ?
    C36 N6 Cu2 . . 126.6(3) ?
    C32 N6 Cu2 . . 114.7(3) ?
    C8 O3 H3A . . 109.5 ?
    C7 O6 Cu1 . . 113.7(3) ?
    C7 O6 Cu1 . 2_667 141.6(3) ?
    Cu1 O6 Cu1 . 2_667 101.67(13) ?
    C25 O9 Cu2 . . 116.4(3) ?
    C25 O9 Cu2 . 2_676 142.6(3) ?
    Cu2 O9 Cu2 . 2_676 100.71(13) ?
    C26 O12 H12A . . 109.5 ?
    H1W O13 H2W . . 108(3) ?
    H3W O14 H4W . . 110(3) ?
loop_
    _geom_hbond_atom_site_label_D
    _geom_hbond_atom_site_label_H
    _geom_hbond_atom_site_label_A
    _geom_hbond_site_symmetry_A
    _geom_hbond_distance_DH
    _geom_hbond_distance_HA
    _geom_hbond_distance_DA
    _geom_hbond_angle_DHA
    O3 H3A O14 2_566 0.82 1.87 2.664(6) 163.9
    O12 H12A O13 . 0.82 2.03 2.611(8) 127.3
    O13 H1W O14 . 0.830(10)
                          2.64(5) 3.229(7) 129(5)
    O13 H2W Cl1 2_666 0.840(10)
                              2.34(2) 3.168(5) 169(8)
    O14 H3W O11 . 0.830(10)
                          2.20(3) 2.992(7) 158(8)
    O14 H4W O5 2_666 0.830(10)
                             2.30(5) 3.010(6) 143(7)
_iucr_refine_instructions_details
;
DFIX 1.40 0.01 C19 C24 C24 C23
DELU C19 C24 C23
dfix 1.37 0.02 h1w h2w h4w h3w
dfix 0.83 0.01 h1w o13 h2w o13 h3w o14 h4w o14
dfix 2.00 0.05 o13 h12a
;
data_global
_journal_date_recd_electronic     2011-10-11
_journal_date_accepted     2011-11-06
_journal_name_full     'Acta Crystallographica, Section E'
_journal_year     2012
_journal_volume     68
_journal_issue      2
_journal_page_first     m95
_journal_page_last     m95
_journal_paper_category     QM
_journal_paper_doi     10.1107/S1600536811046782
_journal_coeditor_code     IM2329
_publ_contact_author_name     ' Hui Wang'
_publ_contact_author_address
;
Department of Chemistry,
Mudanjiang Normal College,
Mudanjiang 157012,
People's Republic of China
;
_publ_contact_author_email     'wanghui1006@126.com'
_publ_contact_author_fax     ?
_publ_contact_author_phone     ?
_publ_section_title
;\
Bis(\m-2-carboxy-5-nitrobenzoato-\k^2^<i>O</i>^1^:<i>O</i>^1^)bis[(2,2'-\
bipyridine-\k^2^<i>N</i>:<i>N</i>')chloridocopper(II)] dihydrate
;
loop_
    _publ_author_name
    _publ_author_address
    'Hui Wang'
;
Department of Chemistry,
Mudanjiang Normal College,
Mudanjiang 157012,
People's Republic of China
;
