# Supplementary material for: Bis(μ-2-carb­oxy-5-nitro­benzoato-κ2 O 1:O 1)bis­[(2,2′-bipyridine-κ2 N:N′)chloridocopper(II)] dihydrate
Source: Acta Crystallogr Sect E Struct Rep Online. 2012 Jan 7;68(Pt 2):m95. doi: 10.1107/S1600536811046782 (PMC3274844; doi:10.1107/S1600536811046782)
Supplement: Supplementary file 2 [file e-68-00m95-Isup2.hkl]

#
# h,k,l, Fc-squared, Fo-squared, sigma(Fo-squared) and status flag
#
data_I
_shelx_title ' p-1 in P-1'
_shelx_refln_list_code          4
_shelx_F_calc_maximum      334.38
_exptl_crystal_F_000       980.00
_reflns_d_resolution_high  0.8410
 
loop_
 _symmetry_equiv_pos_as_xyz
 'x, y, z'
 '-x, -y, -z'
 
_cell_length_a     9.1090
_cell_length_b    12.3571
_cell_length_c    17.0239
_cell_angle_alpha  92.684
_cell_angle_beta  101.551
_cell_angle_gamma  92.493
 
_shelx_F_squared_multiplier     1.000
 
loop_
 _refln_index_h
 _refln_index_k
 _refln_index_l
 _refln_F_squared_calc
 _refln_F_squared_meas
 _refln_F_squared_sigma
 _refln_observed_status
   1   0   0    23255.20    25256.38    526.65 o
   2   0   0      106.50       95.51      9.34 o
   3   0   0       35.86       64.90      7.54 o
   4   0   0      427.69      443.00     18.13 o
   5   0   0       72.54      101.73     11.99 o
   6   0   0       36.69       38.09     21.90 o
   7   0   0       21.30       15.31     18.32 o
   8   0   0       65.58      108.71     26.56 o
   9   0   0      206.73      214.35     49.55 o
  10   0   0       16.80        3.46     34.57 o
 -10   1   0      593.87      724.87     81.82 o
  -9   1   0       33.60       59.93     41.49 o
  -8   1   0     1932.74     1624.91     96.80 o
  -7   1   0     2392.55     2657.50    156.15 o
  -6   1   0      635.64      659.65     28.14 o
  -5   1   0     2049.50     2045.55     46.37 o
  -4   1   0     1236.80     1632.17     54.51 o
  -3   1   0     8544.33     8765.49    121.76 o
  -2   1   0     4365.17     4582.73     66.03 o
  -1   1   0     3220.79     2706.14     49.25 o
   1   1   0      664.87      846.34     21.49 o
   2   1   0     2512.32     1990.27     44.73 o
   3   1   0       43.65       72.31     11.79 o
   4   1   0       52.19       75.70     14.60 o
   5   1   0       62.39       77.05      9.56 o
   6   1   0     5933.19     5808.97    130.26 o
   7   1   0      995.44     1026.99     52.44 o
   8   1   0       57.23       86.70     26.40 o
   9   1   0       87.11       95.88     30.93 o
  10   1   0      291.17      371.08     65.69 o
 -10   2   0      141.28      159.03     51.86 o
  -9   2   0      242.41      237.40     54.16 o
  -8   2   0        6.71        6.91     31.12 o
  -7   2   0     1196.02     1084.42     73.75 o
  -6   2   0      294.78      319.48     30.36 o
  -5   2   0     2258.64     2222.82     54.10 o
  -4   2   0      855.78      987.81     27.93 o
  -3   2   0        7.06       14.01      6.11 o
  -2   2   0     1312.03     1790.88     43.54 o
  -1   2   0     2702.37     2088.17     46.67 o
   0   2   0     8742.32     9369.00    122.83 o
   1   2   0    10061.34    10428.40    183.23 o
   3   2   0     5232.98     4743.35    130.22 o
   4   2   0     3825.68     3727.40    114.67 o
   5   2   0     4572.61     4815.51    110.04 o
   6   2   0      777.79      724.55     44.94 o
   7   2   0       70.60       54.32     48.98 o
   8   2   0        3.21       -7.38     21.90 o
   9   2   0       39.37        4.33     24.64 o
  10   2   0       19.07       42.64     40.33 o
 -10   3   0      475.52      406.80     67.99 o
  -9   3   0       32.21       59.93     40.33 o
  -8   3   0     2742.58     2768.11    131.38 o
  -7   3   0     8545.99     9143.28    268.51 o
  -6   3   0     2082.71     2079.60     67.14 o
  -5   3   0     1964.21     1667.42     46.42 o
  -3   3   0      688.64      865.34     33.75 o
  -2   3   0     2097.01     2506.31     58.52 o
  -1   3   0     4929.64     6392.46    155.58 o
   0   3   0      961.28     1030.31     36.66 o
   1   3   0       27.68       49.04      7.62 o
   2   3   0     3156.37     3498.86     74.64 o
   3   3   0     1004.70     1295.96     43.79 o
   4   3   0     3142.42     3391.79     83.51 o
   5   3   0       59.93       53.12     17.71 o
   6   3   0     5162.11     5250.41    139.44 o
   7   3   0     1816.36     1976.42     74.82 o
   8   3   0        6.42       -0.42     22.96 o
   9   3   0        0.80       -1.98     25.43 o
  10   3   0      149.56      174.78     40.52 o
 -10   4   0       30.62       44.94     48.40 o
  -9   4   0      966.91     1136.28     97.96 o
  -8   4   0       37.29        0.00     28.81 o
  -7   4   0      822.08      927.14     67.99 o
  -6   4   0      106.63      102.46     26.51 o
  -5   4   0     1091.08     1109.49     47.26 o
  -4   4   0     8427.56     9328.55    176.25 o
  -3   4   0     3108.74     3326.87     79.75 o
  -2   4   0      575.56      576.11     27.56 o
  -1   4   0     1422.32     1140.41     54.74 o
   0   4   0     5693.25     5925.39     90.41 o
   1   4   0    12021.12    11411.57    158.09 o
   2   4   0       11.75       42.60      8.98 o
   3   4   0     4323.52     4038.03     68.23 o
   4   4   0     4499.30     4589.75    106.15 o
   5   4   0      454.95      479.85     66.26 o
   6   4   0      715.88      590.04     41.25 o
   7   4   0       22.18       36.98     21.29 o
   8   4   0      128.01      111.34     31.18 o
   9   4   0      133.60      130.86     34.88 o
  10   4   0       25.04       13.24     30.12 o
 -10   5   0      131.01      199.37     62.23 o
  -9   5   0       41.06       73.75     41.49 o
  -8   5   0       95.05      154.42     44.94 o
  -7   5   0     1290.40     1356.65     99.11 o
  -6   5   0     2695.77     2827.51     86.78 o
  -5   5   0      282.13      226.74     25.92 o
  -4   5   0     1689.14     1665.62     58.23 o
  -3   5   0      422.78      434.83     53.59 o
  -2   5   0     6735.03     7086.11    104.99 o
  -1   5   0        9.85       29.39     11.41 o
   0   5   0      383.36      396.71     19.20 o
   1   5   0      815.46      926.84     33.21 o
   2   5   0     3997.73     3982.99     71.49 o
   3   5   0        9.66       16.70      8.56 o
   4   5   0      128.76      110.26     20.48 o
   5   5   0       40.51        9.80     20.17 o
   6   5   0      158.92      124.57     26.03 o
   7   5   0      256.37      308.18     36.79 o
   8   5   0       73.77       31.54     25.10 o
   9   5   0        6.01        7.37     26.82 o
  -9   6   0      167.32      135.99     51.86 o
  -8   6   0     1272.76     1638.74    108.33 o
  -7   6   0       96.96       92.12     26.47 o
  -6   6   0       40.74       44.94     20.67 o
  -5   6   0     1127.05     1107.15     65.11 o
  -4   6   0     7542.54     7816.37    163.49 o
  -3   6   0     1720.77     1553.22     56.07 o
  -2   6   0      127.70      149.15     11.88 o
  -1   6   0     2114.92     2024.63    118.12 o
   0   6   0      859.75      702.65     27.55 o
   1   6   0     3047.71     3156.34     64.53 o
   2   6   0      232.52      177.44     20.44 o
   3   6   0     2905.53     2868.70     79.25 o
   4   6   0     3435.93     3306.63     90.70 o
   5   6   0     2321.23     2281.55     77.25 o
   6   6   0        9.66        8.43     19.10 o
   7   6   0       16.22        6.09     29.96 o
   8   6   0      141.18      131.08     34.03 o
   9   6   0        8.05       44.93     44.37 o
  -9   7   0       35.53       56.47     46.10 o
  -8   7   0        5.25       -2.30     35.72 o
  -7   7   0      621.77      627.95     62.23 o
  -6   7   0     2021.77     2099.25    154.42 o
  -5   7   0       27.04       28.37     18.83 o
  -4   7   0      201.71      186.40     26.56 o
  -3   7   0      612.75      553.77     37.02 o
  -2   7   0     2800.38     2920.38     58.79 o
  -1   7   0     1144.27     1136.66    123.31 o
   0   7   0      506.16      590.69     35.44 o
   1   7   0      241.91      294.16     21.73 o
   2   7   0       75.67       42.13     26.51 o
   3   7   0       56.33      130.51     22.70 o
   4   7   0      109.02      111.49     23.01 o
   5   7   0      110.77       95.16     55.32 o
   6   7   0      254.53      217.48     32.19 o
   7   7   0      983.34     1189.29     82.97 o
   8   7   0       76.33      105.73     33.50 o
   9   7   0       53.33       35.24     31.81 o
  -9   8   0        1.38      -21.90     41.49 o
  -8   8   0      143.23      121.78     35.38 o
  -7   8   0      118.99      166.98     33.42 o
  -6   8   0     1178.50     1157.11    118.12 o
  -5   8   0      487.19      450.71     44.37 o
  -4   8   0      635.96      700.01     76.06 o
  -3   8   0     2016.30     2193.38     76.48 o
  -2   8   0      905.31      830.50     46.81 o
  -1   8   0       13.44       30.52     12.37 o
   0   8   0     3361.61     3267.69     92.08 o
   1   8   0      444.00      486.52     29.56 o
   2   8   0      401.65      421.28     27.47 o
   3   8   0      628.61      640.60     32.38 o
   4   8   0      420.81      401.33     35.44 o
   5   8   0      111.94      102.84     27.06 o
   6   8   0        6.66        9.79     23.21 o
   7   8   0       32.86        0.43     32.27 o
   8   8   0       31.14       23.28     28.38 o
  -8   9   0       85.84       83.98     57.04 o
  -7   9   0      476.10      465.81     78.94 o
  -6   9   0      977.03      794.21     57.84 o
  -5   9   0      187.84      186.86     33.75 o
  -4   9   0     1061.95     1081.83    103.14 o
  -3   9   0     1239.37     1308.87     85.28 o
  -2   9   0      265.62      269.67     32.60 o
  -1   9   0      835.18      878.79     36.72 o
   0   9   0       32.42       25.84     19.14 o
   1   9   0      188.19      212.70     28.92 o
   2   9   0      245.29      266.22     24.57 o
   3   9   0      541.18      519.17     42.64 o
   4   9   0      143.86      119.10     27.97 o
   5   9   0       95.38       62.90     38.61 o
   6   9   0        8.21        1.15     23.25 o
   7   9   0      136.09      124.41     34.28 o
   8   9   0       27.59       68.53     34.57 o
  -8  10   0       13.85       11.80     31.99 o
  -7  10   0      114.47       93.29     33.38 o
  -6  10   0      264.23      288.20     44.37 o
  -5  10   0     1169.44     1123.67     68.09 o
  -4  10   0     1197.19     1207.85     66.69 o
  -3  10   0      366.90      252.65     45.52 o
  -2  10   0       34.91       16.70     21.58 o
  -1  10   0     1437.01     1248.64     63.96 o
   0  10   0     1716.11     1653.20     69.67 o
   1  10   0      353.85      349.73     36.26 o
   2  10   0      609.29      668.77     82.40 o
   3  10   0       30.75       40.98     22.96 o
   4  10   0      760.03     1002.60     74.91 o
   5  10   0      429.63      468.33     44.85 o
   6  10   0      225.58      213.54     37.45 o
   7  10   0       27.32       28.30     51.28 o
  -7  11   0       95.28       91.75     38.07 o
  -6  11   0      417.64      336.49     48.36 o
  -5  11   0      223.61      272.30     42.28 o
  -4  11   0      104.75       60.35     28.71 o
  -3  11   0      144.84      194.01     36.09 o
  -2  11   0      279.65      360.68     41.96 o
  -1  11   0      276.51      280.98     39.09 o
   0  11   0       44.43       54.29     26.04 o
   1  11   0      137.65      138.23     29.73 o
   2  11   0      116.37       82.97     36.88 o
   3  11   0        9.05        3.46     32.27 o
   4  11   0        9.99       -5.76     32.27 o
   5  11   0      345.97      412.57     57.62 o
   6  11   0      113.93      179.78     50.71 o
  -6  12   0        1.12      -27.66     39.18 o
  -5  12   0       26.73      -33.42     35.72 o
  -4  12   0      290.28      365.32     71.45 o
  -3  12   0      382.75      339.96     66.84 o
  -2  12   0        3.90      -17.29     26.08 o
  -1  12   0       98.24      114.09     32.60 o
   0  12   0      802.71      905.37     58.65 o
   1  12   0       33.98       65.30     50.71 o
   3  12   0      563.81      518.59     63.38 o
   4  12   0      826.83      726.02     71.45 o
  -5  13   0      143.40      195.91     64.54 o
  -4  13   0       21.47       10.37     39.18 o
  -3  13   0      834.36      903.50     97.96 o
  -2  13   0      493.04      357.25     67.99 o
  -1  13   0       11.38       14.98     40.33 o
   0  13   0       43.89       80.67     44.94 o
   1  13   0       17.39        9.22     41.49 o
  -3  14   0       16.26      -32.27     40.33 o
  -2  14   0      101.20       39.18     49.55 o
  -1  14   0       11.17        0.00     42.64 o
   0  14   0      303.66      291.56     64.54 o
   1  14   0      284.95      291.56     64.54 o
  -1 -14   1       14.06        1.15     43.79 o
   0 -14   1        6.28       58.77     47.25 o
   1 -14   1       74.76       84.13     53.01 o
   2 -14   1        1.34       36.88     48.40 o
   3 -14   1      714.49      928.85    104.87 o
  -2 -13   1      131.99      146.36     48.40 o
  -1 -13   1      133.74      220.11     55.32 o
   0 -13   1     1006.92     1012.97     96.80 o
   1 -13   1      177.54      242.01     61.08 o
   2 -13   1      480.69      434.46     72.60 o
   3 -13   1       20.19      -32.27     33.42 o
   4 -13   1      452.46      419.48     74.91 o
   5 -13   1      446.48      458.66     84.13 o
  -1 -12   1       21.57       13.83     35.72 o
   0 -12   1       39.40       28.81     34.57 o
   1 -12   1       57.71       88.74     44.94 o
   2 -12   1      465.22      533.57     74.91 o
   3 -12   1     1523.20     1661.79    122.16 o
   4 -12   1      678.17      738.70     92.19 o
   5 -12   1       14.19       -2.30     40.33 o
   6 -12   1       59.87      135.99     59.93 o
  -6 -11   1       23.47       24.20     38.03 o
  -5 -11   1      345.12      492.08     61.08 o
  -4 -11   1     1532.96     1482.01     89.89 o
  -3 -11   1     1082.83     1068.29     76.06 o
  -2 -11   1        2.28       -8.07     28.81 o
  -1 -11   1      352.95      391.96     72.03 o
   0 -11   1     1492.09     1504.17     69.26 o
   1 -11   1     1455.93     1608.98     75.29 o
   2 -11   1      485.01      479.59     46.81 o
   3 -11   1      502.69      418.85     68.57 o
   4 -11   1       43.52       47.94     27.38 o
   5 -11   1      701.15      727.18     87.58 o
   6 -11   1       25.37       61.08     50.71 o
   7 -11   1      149.52      169.41     63.38 o
  -7 -10   1       28.17       13.83     35.72 o
  -6 -10   1        1.55       18.44     33.42 o
  -5 -10   1      618.40      575.06     61.08 o
  -4 -10   1        5.71       47.25     31.12 o
  -3 -10   1     1059.20     1056.77     71.45 o
  -2 -10   1      469.73      428.70     53.01 o
  -1 -10   1       45.94       32.22     31.12 o
   0 -10   1       65.49       68.22     18.92 o
   1 -10   1      445.16      489.90     42.98 o
   2 -10   1       64.01       35.12     32.27 o
   3 -10   1     1595.99     1574.85    167.10 o
   4 -10   1      995.79      961.95     61.04 o
   5 -10   1       30.52       34.06     27.14 o
   6 -10   1      420.93      502.59     50.81 o
   7 -10   1      568.53      586.46     56.76 o
   8 -10   1      299.78      306.33     49.69 o
  -8  -9   1       28.18       54.16     42.64 o
  -7  -9   1      123.83       55.32     39.18 o
  -6  -9   1       14.25      -21.04     21.04 o
  -5  -9   1      789.14      807.94    106.60 o
  -4  -9   1     1427.13     1486.97     64.51 o
  -3  -9   1     1158.36     1087.88     70.30 o
  -2  -9   1      273.97      301.93     42.64 o
  -1  -9   1      151.63      177.15     25.58 o
   0  -9   1     5229.94     5371.36    127.65 o
   1  -9   1     4065.56     3692.18    134.49 o
   2  -9   1       73.10       58.20     22.00 o
   3  -9   1     1260.75     1319.02     84.13 o
   4  -9   1      722.43      692.26    101.99 o
   5  -9   1      592.42      718.51     52.18 o
   6  -9   1      757.66      742.66     55.12 o
   7  -9   1       31.70       43.96     28.21 o
   8  -9   1        7.84       -1.11     30.02 o
  -8  -8   1       15.10       -3.46     34.57 o
  -7  -8   1       82.08       84.46     29.20 o
  -6  -8   1      146.66      147.45     32.27 o
  -5  -8   1      291.20      234.03     45.52 o
  -4  -8   1      360.89      307.50     38.03 o
  -3  -8   1        0.31       -6.27     11.88 o
  -2  -8   1      519.84      599.26     51.86 o
  -1  -8   1      258.55      355.71     29.73 o
   0  -8   1     3267.38     3356.76    156.15 o
   1  -8   1     1045.88      992.97     35.30 o
   2  -8   1     1115.34     1124.42     52.18 o
   3  -8   1     1459.74     1456.99     61.79 o
   4  -8   1     1673.29     1607.92     66.93 o
   5  -8   1       72.85      155.00     29.53 o
   6  -8   1      178.03      185.27     73.75 o
   7  -8   1      429.43      487.82     73.18 o
   8  -8   1      358.22      339.39     46.26 o
   9  -8   1       11.13        5.76     44.94 o
  -9  -7   1      120.24       44.94     44.94 o
  -8  -7   1      194.96      197.91    108.90 o
  -7  -7   1       73.49       75.18     34.00 o
  -6  -7   1      153.07      156.33     38.03 o
  -5  -7   1        6.86       10.95     17.91 o
  -4  -7   1     4665.55     4504.73    112.83 o
  -3  -7   1     2704.30     2644.73     60.08 o
  -2  -7   1      484.10      487.87     32.63 o
  -1  -7   1      114.09       78.83     18.44 o
   0  -7   1     1034.01     1151.40     54.16 o
   1  -7   1     3757.13     3738.45     72.47 o
   2  -7   1      490.90      579.53     23.79 o
   3  -7   1      467.00      399.23     32.47 o
   4  -7   1     1496.75     1466.20     85.28 o
   5  -7   1     2198.46     2357.62     81.18 o
   6  -7   1      230.14      204.29     52.43 o
   7  -7   1     1765.92     1763.65     77.40 o
   8  -7   1       59.88       53.11     32.27 o
   9  -7   1        0.05      -18.44     38.03 o
  -9  -6   1       99.55      115.29     35.59 o
  -8  -6   1        7.39       -7.55     24.08 o
  -7  -6   1     1885.17     1775.66     75.31 o
  -6  -6   1        3.14        1.25     18.27 o
  -5  -6   1       18.07       29.19     18.76 o
  -4  -6   1        1.59      -11.28     27.08 o
  -3  -6   1        8.66       14.10      9.70 o
  -2  -6   1     2587.51     2791.82     59.04 o
  -1  -6   1     2855.24     2884.64     72.09 o
   0  -6   1        5.62        6.91     10.59 o
   1  -6   1        6.50       14.05      8.64 o
   2  -6   1       33.21        6.44      7.34 o
   3  -6   1     2683.80     2461.82     54.39 o
   4  -6   1     4006.24     4033.01    103.02 o
   5  -6   1     2578.25     2565.63    194.76 o
   6  -6   1     2035.30     2022.62     75.35 o
   7  -6   1     1670.32     1773.85     89.89 o
   8  -6   1        9.36      -13.83     34.57 o
   9  -6   1       69.84      132.53     54.16 o
  -9  -5   1      222.90      177.68     39.31 o
  -8  -5   1      380.53      298.38     65.11 o
  -7  -5   1      400.95      431.78     40.70 o
  -6  -5   1       68.98       97.29     31.12 o
  -5  -5   1      325.40      308.16     35.72 o
  -4  -5   1     3711.07     3656.21     92.34 o
  -3  -5   1     4518.12     4645.12     79.51 o
  -2  -5   1     3849.47     3513.99     64.40 o
  -1  -5   1     1549.60     1431.91     58.27 o
   0  -5   1      876.11      804.78     53.01 o
   1  -5   1      351.78      402.57     17.66 o
   2  -5   1      675.17      476.31     18.13 o
   3  -5   1      766.97      889.65     43.19 o
   4  -5   1     3587.81     3298.58     86.44 o
   5  -5   1     3334.54     3454.77     93.62 o
   6  -5   1        8.25      -13.89     15.42 o
   7  -5   1      180.82      137.18     27.22 o
   8  -5   1       25.82       59.93     38.03 o
   9  -5   1       87.93      162.49     53.01 o
  10  -5   1       19.94       21.90     43.79 o
 -10  -4   1      115.14      189.00     54.16 o
  -9  -4   1      218.46      264.05     40.52 o
  -8  -4   1      301.20      353.58     65.11 o
  -7  -4   1      304.87      268.21     33.67 o
  -6  -4   1      635.17      754.98     88.74 o
  -5  -4   1       48.11       76.09     18.27 o
  -4  -4   1       43.44       40.12     14.28 o
  -3  -4   1       50.55       18.52      8.21 o
  -2  -4   1     1034.15     1303.37     31.58 o
  -1  -4   1     4672.35     4301.56     70.47 o
   0  -4   1      107.73       67.71     11.52 o
   1  -4   1        1.14       60.17     13.64 o
   2  -4   1     3915.27     3520.81     58.83 o
   3  -4   1     1335.73     1306.05     29.92 o
   4  -4   1       25.91       39.99      8.74 o
   5  -4   1      187.57      162.56     22.00 o
   6  -4   1      863.02      871.88     63.96 o
   7  -4   1     2143.66     2100.63     74.53 o
   8  -4   1      477.43      590.04     69.15 o
   9  -4   1       53.13       39.18     38.03 o
  10  -4   1       66.15       67.99     44.94 o
 -10  -3   1        0.16       42.64     43.79 o
  -9  -3   1       19.14       -8.43     25.47 o
  -8  -3   1       88.76      103.77     29.67 o
  -7  -3   1      568.03      531.68     40.70 o
  -6  -3   1       51.64       40.26     32.84 o
  -5  -3   1     4132.40     3839.89    168.83 o
  -4  -3   1     3473.52     3505.27     84.50 o
  -3  -3   1    11027.78    12795.29    296.17 o
  -2  -3   1     3826.30     3253.22     54.06 o
  -1  -3   1    13725.32    14960.39    195.04 o
   0  -3   1      675.94      636.21     23.13 o
   1  -3   1      553.81      418.55     13.57 o
   2  -3   1     3342.95     2732.46     46.30 o
   3  -3   1      371.22      367.51     26.10 o
   4  -3   1     3478.09     3259.51     60.61 o
   5  -3   1     2263.16     2423.90     53.17 o
   6  -3   1      545.44      618.74     37.89 o
   7  -3   1       50.10      157.88     38.03 o
   8  -3   1      260.96      254.68     50.71 o
   9  -3   1      577.24      455.20     66.84 o
  10  -3   1       36.19       91.04     48.40 o
 -10  -2   1      802.90      868.92     85.28 o
  -9  -2   1       27.15       17.97     25.92 o
  -8  -2   1      136.60       87.45     27.56 o
  -7  -2   1        5.43       17.19     18.69 o
  -6  -2   1     2838.23     2969.42     84.56 o
  -5  -2   1      167.57      137.29     20.32 o
  -4  -2   1       41.17       10.58     11.32 o
  -3  -2   1     1068.70     1253.04     39.21 o
  -2  -2   1     5561.49     6312.09    112.14 o
  -1  -2   1     5330.14     5213.94     72.78 o
   0  -2   1     1407.89     1733.70     37.02 o
   1  -2   1      233.66      407.94     16.13 o
   2  -2   1      125.76       94.10      7.38 o
   3  -2   1      272.81      289.54     20.44 o
   4  -2   1     2524.51     2833.65     73.92 o
   5  -2   1        0.11       11.58      9.19 o
   6  -2   1      653.44      655.67     29.43 o
   7  -2   1     1501.14     1482.01     86.43 o
   8  -2   1      552.16      659.18     66.84 o
   9  -2   1       29.90       24.20     33.42 o
  10  -2   1      560.14      742.16     85.28 o
 -10  -1   1       11.21       42.64     43.79 o
  -9  -1   1      106.40       41.49     44.37 o
  -8  -1   1      676.90      684.18     58.20 o
  -7  -1   1      116.35      137.64     25.26 o
  -6  -1   1     1116.66     1185.62     50.44 o
  -5  -1   1     1272.61     1224.18     45.91 o
  -4  -1   1       80.91      126.26     16.57 o
  -3  -1   1     2715.76     2977.35    111.21 o
  -2  -1   1     3931.43     4079.14     76.03 o
  -1  -1   1      452.42      338.81     14.98 o
   1  -1   1    12370.26    12906.56    225.30 o
   2  -1   1     7788.87     7888.44    107.07 o
   3  -1   1     3613.88     3990.73     64.31 o
   4  -1   1     3200.46     3095.88     57.61 o
   5  -1   1     2956.35     2809.28     57.53 o
   6  -1   1       32.11       21.21     11.44 o
   7  -1   1      470.74      503.49     37.89 o
   8  -1   1      237.90      330.74     51.86 o
   9  -1   1       41.10       12.68     33.42 o
  10  -1   1       10.17       24.20     40.33 o
 -10   0   1      239.82      214.35     55.32 o
  -9   0   1       81.65       96.80     41.49 o
  -8   0   1       84.77       96.65     26.47 o
  -7   0   1      372.56      348.44     33.81 o
  -6   0   1     1875.82     1811.95    161.34 o
  -5   0   1     1503.85     1417.81     35.26 o
  -4   0   1     2227.85     2667.68     49.32 o
  -3   0   1     1927.04     2058.78     37.77 o
  -2   0   1     1299.83     1086.61     28.10 o
  -1   0   1      999.24     1093.64     32.27 o
   1   0   1      704.64      809.00     19.95 o
   3   0   1     2994.19     3015.56     51.44 o
   4   0   1       86.82      144.80     16.75 o
   5   0   1     2920.44     2966.72     58.42 o
   6   0   1     1890.42     1845.31     63.15 o
   7   0   1     3035.91     2844.82    106.02 o
   8   0   1     1814.45     1739.08     72.51 o
   9   0   1      633.39      440.22     61.08 o
  10   0   1       78.35      119.85     43.79 o
 -10   1   1       72.93      124.46     48.40 o
  -9   1   1       36.45       31.12     34.57 o
  -8   1   1       83.27       96.80     36.88 o
  -7   1   1     1190.38     1225.82     53.33 o
  -6   1   1      310.62      295.99     22.77 o
  -5   1   1     1708.75     1675.78     63.60 o
  -4   1   1      863.36      739.35     23.47 o
  -3   1   1       39.36       46.56      8.96 o
  -2   1   1     1536.42     1416.95     26.88 o
   0   1   1    15212.72    14473.21    311.15 o
   1   1   1    11973.31    11563.35    253.53 o
   2   1   1     1353.72     1702.83     42.28 o
   3   1   1      452.17      306.29     13.37 o
   4   1   1     5351.34     5265.13     82.93 o
   5   1   1     7000.16     6939.80    108.18 o
   6   1   1     1492.44     1456.96     57.24 o
   7   1   1       18.33       -6.74     18.32 o
   8   1   1      482.87      488.40     43.54 o
   9   1   1       61.70       22.86     26.74 o
  10   1   1        7.57       18.44     41.49 o
 -10   2   1     1113.07     1048.70     96.80 o
  -9   2   1      772.19      838.96     80.67 o
  -8   2   1       43.05       82.97     36.88 o
  -7   2   1     1563.03     1373.68     85.28 o
  -6   2   1     1002.08      987.13     33.29 o
  -5   2   1     3219.14     3549.30     66.56 o
  -4   2   1     1242.13      949.98     26.95 o
  -3   2   1     2941.22     3128.47     52.68 o
   0   2   1      286.26      388.48     15.73 o
   1   2   1      483.86      609.02     25.93 o
   2   2   1    11038.25    10810.57    144.96 o
   3   2   1       25.81        8.98      9.68 o
   4   2   1     1012.61     1175.15     43.80 o
   5   2   1       31.87       16.99     14.10 o
   6   2   1     4597.74     4864.25    196.49 o
   7   2   1     2224.12     2149.02    122.16 o
   8   2   1      750.28      680.72     49.63 o
   9   2   1       49.12       62.52     29.20 o
  10   2   1      121.35      170.56     53.01 o
 -10   3   1      140.10       39.18     43.79 o
  -9   3   1      630.45      452.90     65.69 o
  -8   3   1      152.66      164.80     43.79 o
  -7   3   1     1764.26     1856.54    100.26 o
  -6   3   1      459.04      523.34     34.45 o
  -5   3   1      884.66      973.39     42.82 o
  -4   3   1     2577.31     1946.83     57.04 o
  -3   3   1     1070.43     1245.53     41.10 o
  -2   3   1        4.26       12.10      8.15 o
  -1   3   1      576.31      815.70     36.30 o
   0   3   1    26187.42    25229.27    319.54 o
   1   3   1    21430.77    20490.77    263.89 o
   2   3   1      843.42      939.21     23.98 o
   3   3   1      212.62      185.92     11.85 o
   4   3   1      159.78      244.91     23.78 o
   5   3   1     3152.60     3034.47     84.50 o
   6   3   1      100.43       93.04     23.46 o
   7   3   1        3.43       13.54     19.37 o
   8   3   1      506.30      557.41     47.42 o
   9   3   1        0.92      -21.87     21.87 o
  10   3   1        4.23       25.67     31.81 o
 -10   4   1      328.22      229.33     61.08 o
  -9   4   1      160.31      169.41     48.40 o
  -8   4   1       52.45      124.46     42.64 o
  -7   4   1     7095.27     6772.10    153.47 o
  -6   4   1      882.88      883.86     46.26 o
  -5   4   1     3830.75     3719.09    222.42 o
  -4   4   1     2986.02     2419.51     68.32 o
  -3   4   1     2179.81     2226.18     63.38 o
  -2   4   1     1917.22     1750.66     50.44 o
  -1   4   1      541.81      465.25     17.20 o
   0   4   1     9265.86     9151.81    131.01 o
   1   4   1     1049.90      964.25     27.83 o
   2   4   1      798.76      788.16     24.21 o
   3   4   1     1180.16     1204.08     37.26 o
   4   4   1       59.65       61.24     10.53 o
   5   4   1      521.64      603.95     39.01 o
   6   4   1     1232.94     1360.13     59.19 o
   7   4   1     1241.78     1168.70     74.91 o
   8   4   1      336.80      264.76     39.01 o
   9   4   1       35.62       33.49     27.56 o
 -10   5   1       22.55       66.84     47.25 o
  -9   5   1     1093.31     1133.98     97.96 o
  -8   5   1        3.43        5.76     29.96 o
  -7   5   1        2.48      -16.46     17.17 o
  -6   5   1     1028.18     1267.07     73.18 o
  -5   5   1      286.57      282.28     28.49 o
  -4   5   1     2031.24     1877.27     61.91 o
  -3   5   1     5887.51     5442.76    130.22 o
  -2   5   1      780.59     1019.76    107.17 o
  -1   5   1     8428.05     8259.66    122.85 o
   0   5   1      875.11      859.51     28.19 o
   1   5   1     1424.92     1156.56     33.46 o
   2   5   1     3684.71     3752.27    130.22 o
   3   5   1      396.92      412.33     23.03 o
   4   5   1      596.34      591.06     37.57 o
   5   5   1     1442.08     1540.56     61.35 o
   6   5   1      425.63      425.19     37.93 o
   7   5   1       17.62        3.88     31.69 o
   8   5   1       54.57       75.72     29.96 o
   9   5   1      217.10      227.97    118.12 o
  -9   6   1      119.81      127.92     53.01 o
  -8   6   1      130.02      178.62     50.71 o
  -7   6   1      926.72      870.45     53.76 o
  -6   6   1     2862.51     2604.54     97.38 o
  -5   6   1     1193.43     1103.40     53.37 o
  -4   6   1      961.02      907.86     45.09 o
  -3   6   1     2505.32     2693.83     77.30 o
  -2   6   1       81.83       87.30     14.73 o
  -1   6   1      367.02      472.19     22.62 o
   0   6   1     2120.55     1971.20     47.99 o
   1   6   1      151.81      156.24     16.07 o
   2   6   1      164.70      162.27     22.00 o
   3   6   1      172.93      160.70     32.17 o
   4   6   1      936.92     1045.72     48.89 o
   5   6   1       66.71       51.26     23.05 o
   6   6   1      771.32      858.05     52.80 o
   7   6   1     1516.55     1514.28     91.04 o
   8   6   1      576.77      633.75     53.16 o
   9   6   1        1.21      -17.54     27.68 o
  -9   7   1       46.71       96.80     49.55 o
  -8   7   1     1331.07     1202.13     68.44 o
  -7   7   1       57.41       50.91     34.00 o
  -6   7   1      250.46      346.88     42.64 o
  -5   7   1      166.13      204.86     29.67 o
  -4   7   1     4423.56     4414.71    211.47 o
  -3   7   1     3354.19     3207.75     91.54 o
  -2   7   1      933.28     1110.74     33.03 o
  -1   7   1     1204.38     1219.16     88.16 o
   0   7   1     3490.97     3654.86     75.15 o
   1   7   1     5890.15     5880.65    104.85 o
   2   7   1     1964.35     2113.66     75.27 o
   3   7   1        6.35       19.82     12.23 o
   4   7   1      806.58      871.72     62.81 o
   5   7   1     1008.84      989.26    135.41 o
   6   7   1        8.99       27.36     22.40 o
   7   7   1        0.42        9.80     28.23 o
   8   7   1       49.97       72.32     32.67 o
  -9   8   1      245.78      291.56     69.15 o
  -8   8   1       74.82       44.82     29.96 o
  -7   8   1     1464.25     1431.97     72.47 o
  -6   8   1     1871.29     1931.00     79.75 o
  -5   8   1      282.15      240.23     32.56 o
  -4   8   1       36.72       69.75     32.27 o
  -3   8   1       16.46       -1.84     15.06 o
  -2   8   1       36.25       33.92     17.87 o
  -1   8   1      372.42      325.42     31.30 o
   0   8   1      158.52      148.05     19.27 o
   1   8   1      242.67      213.89     21.69 o
   2   8   1      332.82      280.57     24.02 o
   3   8   1     1894.27     1872.11     70.76 o
   4   8   1       38.54       18.58     19.35 o
   5   8   1       33.21       34.01     23.21 o
   6   8   1       72.31       48.90     27.66 o
   7   8   1      105.40       79.66     31.00 o
   8   8   1       71.46      113.98     35.38 o
  -8   9   1      215.73      221.93     48.40 o
  -7   9   1      119.00      207.56     48.98 o
  -6   9   1       42.41       46.39     27.22 o
  -5   9   1      941.71      908.36     57.92 o
  -4   9   1      686.74      707.38     49.71 o
  -3   9   1      825.59      785.17     50.50 o
  -2   9   1      577.04      562.14     42.78 o
  -1   9   1     1156.23     1149.62     73.75 o
   0   9   1     4170.31     4519.97     94.30 o
   1   9   1     1173.72     1201.14     45.88 o
   2   9   1      360.00      343.88     27.47 o
   3   9   1       57.70       33.82     22.60 o
   4   9   1       57.78       62.28     25.73 o
   5   9   1       14.92       29.08     23.80 o
   6   9   1      514.46      606.17     64.54 o
   7   9   1      114.68       62.02     30.27 o
  -8  10   1      226.19      195.12     42.73 o
  -7  10   1      508.17      525.84     59.35 o
  -6  10   1      721.24      860.75     65.69 o
  -5  10   1      339.64      326.50     48.40 o
  -4  10   1      508.74      423.86     44.27 o
  -3  10   1       24.89       20.60     22.96 o
  -2  10   1       74.41       76.73     25.73 o
  -1  10   1      225.54      248.17     34.63 o
   0  10   1       90.97       88.16     26.04 o
   1  10   1        0.95        8.92     17.07 o
   2  10   1      233.80      260.29     27.75 o
   3  10   1      397.21      320.05     38.07 o
   4  10   1      320.70      312.81    122.16 o
   5  10   1       50.14       70.08     28.10 o
   6  10   1       84.88       89.40     32.47 o
   7  10   1       66.94       17.74     30.17 o
  -7  11   1      262.30      322.15     49.99 o
  -6  11   1       43.00      105.98     54.16 o
  -5  11   1      248.64      234.41     54.74 o
  -4  11   1      303.30      268.54     41.15 o
  -3  11   1      437.14      449.86    116.97 o
  -2  11   1      303.70      278.81     39.01 o
  -1  11   1       68.61       95.46     29.03 o
   0  11   1      692.45      638.61     49.63 o
   1  11   1     1130.45     1220.83     63.50 o
   2  11   1       47.41       55.01     27.07 o
   3  11   1      508.00      473.06     45.91 o
   4  11   1      558.09      468.95     50.13 o
   5  11   1      601.83      567.14     51.68 o
   6  11   1       99.14      125.06     37.37 o
  -6  12   1       27.86      188.11     44.27 o
  -5  12   1        5.15        2.06     28.24 o
  -4  12   1      419.58      424.58     50.44 o
  -3  12   1      144.73       91.62     33.00 o
  -2  12   1       68.05       77.63     31.75 o
  -1  12   1      171.22      121.43     47.25 o
   0  12   1      262.89      279.74     59.35 o
   1  12   1      225.20      153.09     34.93 o
   3  12   1       39.41        1.15     34.57 o
   4  12   1       43.27       53.39     29.73 o
   5  12   1       12.27       14.14     29.53 o
  -5  13   1      201.84      102.57     51.86 o
  -4  13   1      710.42      588.89     86.43 o
  -3  13   1      678.13      785.95     91.04 o
  -2  13   1       39.94      -13.83     39.18 o
  -1  13   1        1.18       -5.76     39.18 o
   0  13   1      197.94       88.74     42.64 o
   1  13   1      734.10      643.05     77.21 o
  -3  14   1      393.47      360.71     77.21 o
  -2  14   1       49.60       17.29     44.94 o
  -1  14   1        2.53        4.61     43.79 o
   0  14   1       19.42       21.90     42.64 o
  -1 -14   2       25.46       50.71     49.55 o
   0 -14   2      314.17      391.82     73.75 o
   1 -14   2      256.34      220.11     65.69 o
   2 -14   2      300.02      361.86     74.91 o
   3 -14   2       50.82       -6.91     46.10 o
  -4 -13   2        4.49      -34.57     38.03 o
  -3 -13   2       13.05       19.59     39.18 o
  -2 -13   2        0.07       -6.91     35.72 o
  -1 -13   2        2.14      -10.37     35.72 o
   0 -13   2       52.02       38.03     43.79 o
   1 -13   2      352.55      502.45     77.21 o
   2 -13   2       57.41        1.15     36.88 o
   3 -13   2      654.08      807.84     96.80 o
   4 -13   2       18.95       51.86     50.71 o
   5 -13   2       10.18      -28.81     43.79 o
  -3 -12   2      419.13      499.00     69.15 o
  -2 -12   2      450.79      553.16     69.15 o
  -1 -12   2       46.82      123.31     44.94 o
   0 -12   2      496.28      474.80     66.84 o
   1 -12   2      988.33     1147.81     99.11 o
   2 -12   2     2015.61     2032.86    130.22 o
   3 -12   2      726.90      637.29     84.13 o
   4 -12   2       33.66      -36.88     36.88 o
   5 -12   2       35.57       40.33     47.25 o
   6 -12   2       21.00        6.91     46.10 o
  -2 -11   2      105.71       79.46     26.47 o
  -1 -11   2       62.85       35.20     21.49 o
   0 -11   2       19.92       42.64     33.42 o
   1 -11   2        7.53       35.72     36.88 o
   2 -11   2        4.14       -8.07     33.42 o
   3 -11   2      158.42      169.41     53.01 o
   4 -11   2      728.83      744.46     85.28 o
   5 -11   2        0.79      -29.96     29.96 o
   6 -11   2      116.41       85.28     54.16 o
   7 -11   2      348.28      342.27     76.06 o
  -7 -10   2      373.82      450.60     61.08 o
  -6 -10   2        2.33        0.00     33.42 o
  -5 -10   2      128.44      172.86     41.49 o
  -4 -10   2       73.80       26.51     29.96 o
  -3 -10   2       54.49       58.77     27.66 o
  -2 -10   2      383.67      411.41     51.86 o
  -1 -10   2      359.54      417.30     29.68 o
   0 -10   2     3472.60     3423.40     79.44 o
   1 -10   2     4771.12     4785.04    127.91 o
   2 -10   2     1425.97     1368.81     65.63 o
   3 -10   2      140.25      125.85     28.49 o
   4 -10   2      101.04      101.16     29.53 o
   5 -10   2      920.92      846.44     60.04 o
   6 -10   2      206.92      287.97     65.11 o
   7 -10   2       70.59       35.72     51.86 o
  -8  -9   2        0.65        0.00     33.42 o
  -7  -9   2       30.56       12.68     32.27 o
  -6  -9   2       22.23        0.00     28.81 o
  -5  -9   2      642.25      644.20     58.77 o
  -4  -9   2      192.82      175.17     35.72 o
  -3  -9   2        7.48       36.88     23.05 o
  -2  -9   2        0.55      -12.68     21.90 o
  -1  -9   2      380.74      417.88     27.26 o
   0  -9   2      927.38      949.79     92.13 o
   1  -9   2        0.38        4.00     14.00 o
   2  -9   2       16.51      -12.68     15.48 o
   3  -9   2      436.99      464.13     40.52 o
   4  -9   2     1578.51     1600.10    101.41 o
   5  -9   2      226.20      291.81     55.89 o
   6  -9   2      195.01      266.29     72.60 o
   7  -9   2      337.95      474.80     50.69 o
   8  -9   2      266.73      194.33     42.28 o
  -8  -8   2       51.89       65.69     40.33 o
  -7  -8   2      418.98      435.61     55.32 o
  -6  -8   2      123.87      132.53     38.03 o
  -5  -8   2       38.81       38.03     26.51 o
  -4  -8   2     1487.35     1302.23     71.45 o
  -3  -8   2     2277.21     2237.33     65.56 o
  -2  -8   2      967.52      974.91     42.28 o
  -1  -8   2      507.89      441.36     31.75 o
   0  -8   2      280.95      240.38     29.22 o
   1  -8   2      546.48      467.14     59.58 o
   2  -8   2     1912.18     1920.92     67.93 o
   3  -8   2      808.70      966.72     50.54 o
   4  -8   2      956.79      894.23     50.85 o
   5  -8   2      687.21      672.30     55.89 o
   6  -8   2      977.08     1026.32     87.58 o
   7  -8   2      289.72      249.09     45.52 o
   8  -8   2        1.15       29.38     29.53 o
  -9  -7   2      312.70      334.20     57.62 o
  -8  -7   2       82.25      127.92     43.79 o
  -7  -7   2      308.47      304.24     47.25 o
  -6  -7   2      627.25      639.59     57.62 o
  -5  -7   2      121.51      175.83     40.91 o
  -4  -7   2      837.14      822.83     54.16 o
  -3  -7   2       30.45       40.20     13.78 o
  -2  -7   2      402.59      553.76     30.48 o
  -1  -7   2     1142.21     1160.88     45.09 o
   0  -7   2      199.99      207.07     17.80 o
   1  -7   2     1545.33     1486.91     40.58 o
   2  -7   2      151.69      179.31     16.46 o
   3  -7   2       17.24       20.39     14.60 o
   4  -7   2     5227.13     5234.98    171.13 o
   5  -7   2     1531.05     1572.01     65.87 o
   6  -7   2     1330.11     1305.26     63.78 o
   7  -7   2      507.54      644.68     50.44 o
   8  -7   2     1252.35     1193.21     70.46 o
   9  -7   2       35.93       74.91     47.25 o
  -9  -6   2      144.27      149.81     48.40 o
  -8  -6   2      606.75      623.46     66.84 o
  -7  -6   2      142.63      120.25     36.88 o
  -6  -6   2      493.88      488.69     38.72 o
  -5  -6   2       61.58       41.94     18.32 o
  -4  -6   2     4152.64     3851.49     96.86 o
  -3  -6   2     2950.01     2702.71    118.70 o
  -2  -6   2     2131.77     2311.51     59.69 o
  -1  -6   2      984.14      978.98     68.57 o
   0  -6   2      184.80      167.96     14.96 o
   1  -6   2     4581.07     4043.83     72.02 o
   2  -6   2    10067.39    10566.57    153.55 o
   3  -6   2      393.59      279.23     20.83 o
   4  -6   2     1641.93     1685.98     61.53 o
   5  -6   2     3242.78     3041.06    103.14 o
   6  -6   2        4.49       14.88     18.27 o
   7  -6   2      827.07      967.10     84.13 o
   8  -6   2        0.65       29.96     38.03 o
   9  -6   2       63.52       57.62     47.25 o
  -9  -5   2      624.96      690.30     72.60 o
  -8  -5   2      498.81      518.59     61.08 o
  -7  -5   2      235.05      290.98     36.00 o
  -6  -5   2        5.15      -13.56     16.83 o
  -5  -5   2      117.00       72.86     38.61 o
  -4  -5   2       45.41       47.94     15.34 o
  -3  -5   2       57.30       28.23      9.37 o
  -2  -5   2      726.59      669.07     27.67 o
  -1  -5   2      960.20     1156.95     37.57 o
   0  -5   2      530.23      527.90     31.80 o
   1  -5   2       42.76       76.49     10.42 o
   2  -5   2     7085.69     8002.31    118.42 o
   3  -5   2     9781.81    10672.33    165.91 o
   4  -5   2     3403.47     3331.16     63.24 o
   5  -5   2     2976.65     3371.99    123.88 o
   6  -5   2      115.96      129.07     24.84 o
   7  -5   2       55.32       78.80     25.92 o
   8  -5   2      506.63      633.83     72.60 o
   9  -5   2      131.72      169.41     53.01 o
 -10  -4   2        0.19        9.22     38.03 o
  -9  -4   2      128.77      178.62     46.10 o
  -8  -4   2      298.85      246.76     35.70 o
  -7  -4   2     1009.09      935.18     69.15 o
  -6  -4   2       33.40        4.98     16.58 o
  -5  -4   2     1562.81     1662.93    105.45 o
  -4  -4   2     7305.20     7401.52    146.52 o
  -3  -4   2    13851.85    13300.11    182.09 o
  -2  -4   2     7482.37     8155.14    164.22 o
  -1  -4   2      107.25      163.01     13.28 o
   0  -4   2      127.81       79.41     13.56 o
   1  -4   2       57.87       20.99      6.17 o
   2  -4   2     1181.91     1313.31     31.08 o
   3  -4   2      129.20      138.24     11.66 o
   4  -4   2     2423.28     2770.15     63.23 o
   5  -4   2     2590.57     2351.07     53.74 o
   6  -4   2      211.99      269.10     68.57 o
   7  -4   2      103.09      114.54     24.60 o
   8  -4   2       14.13       -2.30     32.27 o
   9  -4   2       66.25       43.79     40.33 o
  10  -4   2        4.49       38.03     40.33 o
 -10  -3   2      190.97      229.33     55.32 o
  -9  -3   2      340.84      323.83     55.32 o
  -8  -3   2      367.57      322.42     80.67 o
  -7  -3   2       55.32       49.13     24.78 o
  -6  -3   2     3194.22     3060.59    115.24 o
  -5  -3   2      339.43      359.14     28.74 o
  -4  -3   2      124.87       71.45     25.35 o
  -3  -3   2       78.88       34.23     14.41 o
  -2  -3   2     3924.62     3938.81     72.93 o
  -1  -3   2    26373.69    27335.29    415.56 o
   0  -3   2     2122.24     2584.87     67.36 o
   1  -3   2       84.55       60.59      8.03 o
   2  -3   2    10508.56    10973.64    149.10 o
   3  -3   2      146.25       90.95     21.44 o
   4  -3   2      453.57      487.18     28.85 o
   5  -3   2     1021.20     1195.20     36.11 o
   6  -3   2      164.01      165.94     23.59 o
   7  -3   2      302.07      383.75     50.71 o
   8  -3   2     1797.68     1745.91    104.87 o
   9  -3   2      165.39      123.31     43.79 o
  10  -3   2       45.95       21.90     43.79 o
 -10  -2   2       35.16      -10.37     39.18 o
  -9  -2   2      264.98      231.64     50.71 o
  -8  -2   2      277.85      233.30     34.45 o
  -7  -2   2      488.58      409.94     35.93 o
  -6  -2   2      742.23      561.68     53.01 o
  -5  -2   2     1661.87     1746.97     57.10 o
  -4  -2   2    11298.77    11815.64    289.26 o
  -3  -2   2    10397.63     9518.69    165.39 o
  -2  -2   2    65147.82    70702.53   1049.02 o
  -1  -2   2      289.82      193.76     15.79 o
   0  -2   2     3059.92     2899.25     56.52 o
   1  -2   2      666.79      621.12     16.21 o
   2  -2   2     3338.11     3370.17     60.18 o
   3  -2   2     9482.29     9412.84    132.24 o
   4  -2   2      237.59      255.55     16.61 o
   5  -2   2     2899.72     2814.82     59.57 o
   6  -2   2       78.82       85.45     14.86 o
   7  -2   2       87.07      114.09     35.72 o
   8  -2   2       37.30        1.15     29.96 o
   9  -2   2        2.58      -25.35     25.35 o
  10  -2   2       24.37       85.28     49.55 o
 -10  -1   2      604.75      611.93     74.91 o
  -9  -1   2      267.63      282.34     53.01 o
  -8  -1   2       98.67       82.97     34.57 o
  -7  -1   2        8.49        4.06     17.87 o
  -6  -1   2       14.73      -11.49     12.45 o
  -5  -1   2     1254.23     1158.53    104.87 o
  -4  -1   2      156.05      117.44     19.01 o
  -3  -1   2     1400.71     1665.26     44.27 o
  -2  -1   2     4217.33     4887.40    118.70 o
  -1  -1   2     3193.62     3471.17     72.03 o
   0  -1   2     4468.00     4092.23    100.26 o
   1  -1   2      282.34      263.21      9.94 o
   2  -1   2     2262.18     1808.69     33.69 o
   3  -1   2     9742.09    10447.57    144.14 o
   4  -1   2     3012.47     2914.86     56.31 o
   5  -1   2       19.24       32.35     10.60 o
   6  -1   2      162.14      120.16     16.07 o
   7  -1   2      311.66      305.04     31.37 o
   8  -1   2      718.28      691.45     67.99 o
   9  -1   2      487.06      411.41     63.38 o
  10  -1   2       49.79       19.59     41.49 o
 -10   0   2       17.11        1.15     38.03 o
  -9   0   2        2.19        1.15     32.27 o
  -8   0   2      323.40      348.03     50.71 o
  -7   0   2     1161.27     1074.92     50.93 o
  -6   0   2      349.17      368.83     30.15 o
  -5   0   2     3851.02     3080.06     58.32 o
  -4   0   2      282.54      275.82     14.25 o
  -3   0   2     1101.72      969.62     32.27 o
  -2   0   2      204.62      205.44      9.47 o
  -1   0   2     2161.72     1390.31     23.50 o
   0   0   2    24929.61    25429.69    389.91 o
   1   0   2     9891.55    10396.45    134.79 o
   2   0   2     6831.88     5743.73     82.23 o
   3   0   2     1188.03     1363.16     30.79 o
   4   0   2     2467.52     2718.81     75.18 o
   5   0   2     1243.81     1296.69     36.42 o
   6   0   2     2288.32     2182.83     70.08 o
   7   0   2     1611.77     1629.10     70.87 o
   8   0   2      126.68      106.95     48.40 o
   9   0   2        4.02       29.96     36.88 o
  10   0   2        4.39       -9.22     36.88 o
 -10   1   2     1075.98     1123.61     96.80 o
  -9   1   2     1528.55     1523.50    101.41 o
  -8   1   2      122.15      118.70     36.88 o
  -7   1   2       37.74       47.25     26.51 o
  -6   1   2      340.66      237.40     35.72 o
  -5   1   2       29.91       12.99     10.22 o
  -4   1   2        2.16       12.51      8.30 o
  -3   1   2       88.26      224.37     25.35 o
  -2   1   2       74.18       36.86     11.52 o
  -1   1   2     3931.22     3199.00     58.67 o
   0   1   2       18.17       70.94      5.67 o
   3   1   2       71.58       72.40      8.61 o
   4   1   2     2184.36     1989.97     42.26 o
   5   1   2      472.90      498.56     22.47 o
   6   1   2     1148.56     1127.91     95.65 o
   7   1   2      212.48      236.55     30.68 o
   8   1   2      954.39      935.68     57.34 o
   9   1   2      814.72      915.65     61.53 o
  10   1   2       10.88      -14.98     36.88 o
 -10   2   2       99.19      126.77     48.40 o
  -9   2   2       23.08       14.98     36.88 o
  -8   2   2      481.95      515.13     62.23 o
  -7   2   2     2444.94     2262.19    108.33 o
  -6   2   2     1288.23     1384.89     63.38 o
  -5   2   2      305.81      234.20     21.14 o
  -4   2   2     4259.60     4720.17    144.05 o
  -3   2   2     5992.75     5682.77     84.38 o
  -2   2   2     2539.13     2247.65     51.74 o
  -1   2   2     1579.40     1133.98     44.94 o
   0   2   2     6583.52     7241.10    100.20 o
   1   2   2      709.29      741.76     31.96 o
   2   2   2      767.04      763.31     21.84 o
   3   2   2      895.03      891.79     25.14 o
   4   2   2       33.52       65.68      9.78 o
   5   2   2     2668.94     2917.28     80.37 o
   6   2   2     1096.22     1000.66     92.19 o
   7   2   2      137.78      141.88     33.42 o
   8   2   2       56.39       42.64     38.03 o
   9   2   2        0.07        6.53     25.58 o
  10   2   2        2.85       23.05     40.33 o
 -10   3   2      620.94      507.06     76.06 o
  -9   3   2      454.35      542.79     71.45 o
  -8   3   2       27.79       71.45     35.72 o
  -7   3   2     2787.26     2883.35    127.92 o
  -6   3   2      331.02      369.94     29.67 o
  -5   3   2      340.71      298.76     21.25 o
  -4   3   2     3894.82     4456.25     72.91 o
  -3   3   2       34.93       43.51     11.79 o
  -2   3   2       22.01       11.96      8.53 o
  -1   3   2    13613.12    13927.43    183.64 o
   0   3   2     2837.25     2991.50     64.13 o
   1   3   2      952.47      756.55     22.71 o
   2   3   2      549.02      432.14     28.79 o
   3   3   2      831.51     1003.94     30.19 o
   4   3   2     2520.99     2540.13     59.71 o
   5   3   2       42.70       17.52     19.01 o
   6   3   2     1072.03      963.65     49.53 o
   7   3   2     1463.04     1435.44     91.62 o
   8   3   2       97.78       74.33     26.08 o
   9   3   2      152.23      159.47     35.27 o
 -10   4   2        0.06        8.07     38.03 o
  -9   4   2      202.74      222.42     55.32 o
  -8   4   2       36.05       13.83     34.57 o
  -7   4   2      996.47     1006.89     55.89 o
  -6   4   2     1855.08     1784.86     64.31 o
  -5   4   2      509.74      600.66     36.26 o
  -4   4   2     8826.88     8609.71    239.70 o
  -3   4   2     7245.71     7370.89    143.36 o
  -2   4   2     1086.89      917.28     35.83 o
  -1   4   2     4079.80     4221.93     69.54 o
   0   4   2     1495.04     1625.71     37.69 o
   1   4   2     9233.08     9279.89    134.52 o
   2   4   2     9939.33     9093.79    161.76 o
   3   4   2     1157.13     1169.53     33.37 o
   4   4   2       31.48       20.46      9.78 o
   5   4   2      358.97      386.53     32.94 o
   6   4   2     1267.51     1255.10     58.57 o
   7   4   2       70.46       35.60     35.72 o
   8   4   2      228.57      244.19     52.43 o
   9   4   2       38.89       46.05     29.53 o
 -10   5   2      338.86      319.22     67.99 o
  -9   5   2      121.15      221.26     56.47 o
  -8   5   2       32.43       57.62     33.42 o
  -7   5   2      511.40      592.55     47.25 o
  -6   5   2     2119.55     2241.69     76.19 o
  -5   5   2      299.47      339.11     59.35 o
  -4   5   2      776.02      712.30     38.70 o
  -3   5   2      366.99      331.89     26.25 o
  -2   5   2     1279.89     1563.47     35.35 o
  -1   5   2     1055.36     1309.36     34.41 o
   0   5   2      107.73      176.14     14.96 o
   1   5   2     1444.07     1543.48    110.06 o
   2   5   2      389.96      317.90     32.64 o
   3   5   2      558.04      580.85     24.57 o
   4   5   2      664.66      691.27     40.35 o
   5   5   2      271.36      253.68     29.85 o
   6   5   2      646.93      662.99     46.74 o
   7   5   2     1368.67     1381.40    220.11 o
   8   5   2      852.49      801.58     58.37 o
   9   5   2       47.62       33.62     47.25 o
 -10   6   2        3.08       13.83     47.25 o
  -9   6   2        8.87       50.71     47.25 o
  -8   6   2      193.44      315.76     59.93 o
  -7   6   2      256.26      259.87     34.11 o
  -6   6   2       13.24        0.06     16.69 o
  -5   6   2       95.29       94.44     21.96 o
  -4   6   2     5246.91     5016.39    120.09 o
  -3   6   2     2096.32     1850.61    129.07 o
  -2   6   2     2881.70     3138.80     90.63 o
  -1   6   2      360.76      364.00     20.68 o
   0   6   2     2554.28     2584.58     57.65 o
   1   6   2     2667.91     2607.94     73.29 o
   2   6   2     2461.81     2498.95     56.61 o
   3   6   2      234.81      240.39     20.26 o
   4   6   2        5.14       10.50     37.45 o
   5   6   2      452.46      403.67     56.47 o
   6   6   2      185.48      227.49     48.40 o
   7   6   2       49.40       19.95     25.36 o
   8   6   2       13.06        5.21     27.08 o
   9   6   2       60.42       56.28     33.77 o
  -9   7   2      296.14      300.78     64.54 o
  -8   7   2        4.40        9.08     24.41 o
  -7   7   2     1655.60     1740.93     76.60 o
  -6   7   2     2329.48     2241.75     83.07 o
  -5   7   2      988.89     1072.70     77.21 o
  -4   7   2     2034.55     2060.86     73.75 o
  -3   7   2      789.87      775.39     44.80 o
  -2   7   2      600.42      596.18     39.11 o
  -1   7   2      253.20      291.11     26.51 o
   0   7   2      162.79      192.55     32.08 o
   1   7   2      570.02      626.76     52.19 o
   2   7   2      219.83      228.76     20.97 o
   3   7   2      100.98       85.33     15.88 o
   4   7   2      160.07      184.41     29.20 o
   5   7   2       12.62       17.22     19.60 o
   6   7   2      109.73       68.42     26.85 o
   7   7   2      772.97      761.73     57.59 o
   8   7   2      890.51      901.42    112.36 o
  -9   8   2        4.41      -26.51     46.10 o
  -8   8   2      912.23      865.32     62.33 o
  -7   8   2      728.31      606.76     52.15 o
  -6   8   2       92.41      112.66     57.62 o
  -5   8   2        1.12       31.57     19.51 o
  -4   8   2      660.56      720.08     48.06 o
  -3   8   2     1513.09     1465.12     70.30 o
  -2   8   2      766.79      773.22     46.85 o
  -1   8   2      354.66      352.47     24.31 o
   0   8   2     5693.96     5568.72    127.45 o
   1   8   2     4743.45     5045.03     99.51 o
   2   8   2     3544.96     3733.51     81.11 o
   3   8   2      242.17      251.14     23.20 o
   4   8   2        9.43       16.36     24.78 o
   5   8   2      268.59      290.41     37.06 o
   6   8   2       48.92       59.60     28.85 o
   7   8   2        6.65        3.02     26.30 o
   8   8   2       46.69      106.10     36.03 o
  -8   9   2       28.55       22.69     36.30 o
  -7   9   2      148.61      178.06     59.93 o
  -6   9   2     1410.52     1303.29     71.27 o
  -5   9   2      818.26      897.82     58.97 o
  -4   9   2       13.22       -9.54     16.83 o
  -3   9   2        0.39      -15.62     26.51 o
  -2   9   2       90.15       93.81     24.08 o
  -1   9   2       16.11        3.46     19.56 o
   0   9   2      473.85      504.75     31.84 o
   1   9   2        0.26       -5.76     13.97 o
   2   9   2       20.04        4.46     15.88 o
   3   9   2     1109.22     1167.93     61.35 o
   4   9   2       20.85       25.57     21.96 o
   5   9   2       49.80       41.02     25.73 o
   6   9   2        2.42        0.94     25.47 o
   7   9   2      225.61      267.36     67.42 o
  -8  10   2       50.10       43.74     35.01 o
  -7  10   2      577.34      614.97     57.70 o
  -6  10   2      349.44      498.97     51.74 o
  -5  10   2      100.57       72.68     30.35 o
  -4  10   2      119.10      163.58     32.81 o
  -3  10   2      795.61      744.26    100.26 o
  -2  10   2      228.01      220.73     33.75 o
  -1  10   2      837.00      799.21     77.21 o
   0  10   2     4100.98     4138.72     98.15 o
   1  10   2     2386.75     2521.74     71.11 o
   2  10   2     1075.38     1179.82     48.39 o
   3  10   2      109.92      106.73     37.45 o
   4  10   2       11.28        6.18     23.46 o
   5  10   2      245.73      184.00     37.02 o
   6  10   2      303.25      276.36     43.66 o
   7  10   2       16.04       51.86     46.67 o
  -7  11   2      282.91      285.76     48.44 o
  -6  11   2     1166.49      992.23     99.11 o
  -5  11   2      629.94      746.17     60.67 o
  -4  11   2        4.13      -10.99     22.43 o
  -3  11   2       12.80      -17.12     22.64 o
  -2  11   2        1.35        4.90     23.54 o
  -1  11   2       57.86       75.44     27.89 o
   0  11   2       13.57       34.00     25.26 o
   1  11   2       11.91       25.72     24.41 o
   2  11   2        8.85       11.44     19.38 o
   3  11   2      399.51      485.10     47.62 o
   4  11   2      523.80      516.54     81.82 o
   5  11   2        2.96      -25.92     25.92 o
   6  11   2       44.14       47.48     32.63 o
  -6  12   2      412.60      545.71     59.89 o
  -5  12   2       43.45       12.57     29.34 o
  -4  12   2      698.28      708.50     60.67 o
  -3  12   2      134.00      133.60     37.07 o
  -2  12   2      436.82      452.37     65.11 o
  -1  12   2      210.26      222.09     41.49 o
   0  12   2       31.44       51.89     26.85 o
   1  12   2      153.07      130.22     48.40 o
   2  12   2       63.61      121.60     32.93 o
   3  12   2       22.23       29.26     26.85 o
   4  12   2       66.73       83.48     33.14 o
   5  12   2      162.56      131.76     40.28 o
  -5  13   2      738.12      764.64     69.67 o
  -4  13   2       74.78       91.93     39.01 o
  -3  13   2      107.71      144.32     41.46 o
  -2  13   2       44.05       93.67     37.06 o
  -1  13   2       21.09       37.13     33.00 o
   0  13   2       16.77      -13.78     28.03 o
   1  13   2       35.02      -38.03     38.03 o
   3  13   2       20.79       35.72     42.64 o
  -3  14   2     1326.30     1122.45    112.94 o
  -2  14   2      279.78      327.29     70.30 o
  -1  14   2        0.29      -10.37     41.49 o
  -1 -14   3       49.93       55.32     51.86 o
   0 -14   3       10.48       28.81     47.25 o
   1 -14   3      210.73      185.54     64.54 o
   2 -14   3      235.95      171.71     65.69 o
   3 -14   3      209.02      200.52     64.54 o
  -4 -13   3      319.18      383.75     72.60 o
  -3 -13   3      851.18      926.54     89.89 o
  -2 -13   3      683.75      818.22     81.82 o
  -1 -13   3       26.59       57.62     43.79 o
   0 -13   3       80.96       36.88     41.49 o
   1 -13   3       54.85       10.37     41.49 o
   2 -13   3        4.73        8.07     39.18 o
   3 -13   3       31.14       55.32     44.94 o
   4 -13   3       40.00       25.35     42.64 o
  -5 -12   3      107.96       96.80     50.71 o
  -4 -12   3       49.75        3.46     36.88 o
  -3 -12   3       70.88       14.98     38.03 o
  -2 -12   3        2.57      -17.29     31.12 o
  -1 -12   3      154.91       97.62     29.03 o
   0 -12   3       15.50      -20.74     33.42 o
   1 -12   3       11.87       31.12     42.64 o
   2 -12   3        9.30      -33.42     33.42 o
   3 -12   3      108.07      108.33     51.86 o
   4 -12   3      405.24      410.26     73.75 o
   5 -12   3      178.47      248.92     66.84 o
   6 -12   3       17.98       10.37     48.40 o
  -4 -11   3      342.38      260.45     56.47 o
  -3 -11   3      541.09      573.90     70.30 o
  -2 -11   3      647.76      852.46     89.31 o
  -1 -11   3       43.06       48.42     22.77 o
   0 -11   3      493.77      535.87     66.84 o
   1 -11   3     2224.84     2036.32    122.16 o
   2 -11   3     2179.64     1979.85    124.46 o
   3 -11   3     2106.04     2111.23    132.53 o
   4 -11   3      594.22      768.66     86.43 o
   5 -11   3      119.54      140.59     53.01 o
   6 -11   3       65.91       44.94     46.10 o
   7 -11   3       19.41      -40.33     40.33 o
  -3 -10   3      581.44      518.59     64.54 o
  -2 -10   3        3.64       21.43     20.32 o
  -1 -10   3     1005.04     1075.01     54.78 o
   0 -10   3      818.67      770.08     46.51 o
   1 -10   3        6.34       -4.61     28.81 o
   2 -10   3       18.49       34.57     33.42 o
   3 -10   3      259.13      246.62     51.86 o
   4 -10   3       34.59       94.50     42.64 o
   5 -10   3       90.69       54.16     43.79 o
   6 -10   3       90.69       -2.30     40.33 o
   7 -10   3      702.53      662.64     89.89 o
  -8  -9   3       88.76       71.45     42.64 o
  -7  -9   3      226.41      223.57     47.25 o
  -6  -9   3      576.42      620.00     59.93 o
  -5  -9   3        2.88       -4.61     24.20 o
  -4  -9   3       34.53       47.25     26.51 o
  -3  -9   3      553.15      522.05     46.10 o
  -2  -9   3     1124.26     1116.95     40.50 o
  -1  -9   3       27.67       16.74     13.88 o
   0  -9   3     2108.72     2272.83     58.74 o
   1  -9   3     4390.19     4305.24     86.78 o
   2  -9   3     2669.81     2677.65     86.14 o
   3  -9   3      152.18      128.47     26.03 o
   4  -9   3        3.39       -1.68     19.35 o
   5  -9   3      611.10      595.96     48.57 o
   6  -9   3      303.84      247.14     38.89 o
   7  -9   3       17.06       48.93     30.93 o
   8  -9   3       19.45      -36.88     36.88 o
  -8  -8   3       24.86       25.35     35.72 o
  -7  -8   3        0.59       17.29     29.96 o
  -6  -8   3      909.97      873.53     66.84 o
  -5  -8   3     1340.15     1328.74     73.75 o
  -4  -8   3     1900.92     1889.96     84.13 o
  -3  -8   3      648.91      640.04     49.55 o
  -2  -8   3      274.29      255.30     20.52 o
  -1  -8   3     1074.97     1106.59     38.22 o
   0  -8   3     1590.67     1581.69     60.98 o
   1  -8   3       15.55        0.67     10.68 o
   2  -8   3        0.18        6.30     10.77 o
   3  -8   3       35.26       27.03     17.87 o
   4  -8   3     2210.40     2305.07     80.56 o
   5  -8   3      480.99      450.83     40.96 o
   6  -8   3        0.61       -3.43     20.77 o
   7  -8   3       75.04      139.62     34.63 o
   8  -8   3      592.95      673.11     58.60 o
  -9  -7   3       38.36        3.46     36.88 o
  -8  -7   3      825.01      789.41     73.75 o
  -7  -7   3     1006.56     1284.95     81.82 o
  -6  -7   3      111.87       92.19     32.27 o
  -5  -7   3        3.42      -11.52     19.59 o
  -4  -7   3      361.84      379.15     39.18 o
  -3  -7   3      540.11      538.06     29.73 o
  -2  -7   3      383.23      335.42     21.01 o
  -1  -7   3      706.96      859.37     30.96 o
   0  -7   3     1326.41     1376.08     39.29 o
   1  -7   3     6141.28     6327.85    105.34 o
   2  -7   3     3981.28     3713.62     71.71 o
   3  -7   3      788.09      688.39     39.56 o
   4  -7   3      294.12      363.95     40.33 o
   5  -7   3       13.08       -2.15     18.32 o
   6  -7   3      114.96      128.04     33.42 o
   7  -7   3      286.69      306.82     78.36 o
   8  -7   3       10.17       30.31     28.03 o
   9  -7   3       11.94       55.32     46.10 o
  -9  -6   3      486.37      504.76     64.54 o
  -8  -6   3       25.82      -20.74     32.27 o
  -7  -6   3     1007.78      961.12     71.45 o
  -6  -6   3      282.80      341.12     42.64 o
  -5  -6   3       46.95       29.96     21.90 o
  -4  -6   3      992.66     1001.45     55.32 o
  -3  -6   3      270.40      267.49     28.23 o
  -2  -6   3        8.95       13.14     17.29 o
  -1  -6   3     1326.76     1481.54     38.39 o
   0  -6   3       21.93       13.76     15.19 o
   1  -6   3        6.95        6.15      7.88 o
   2  -6   3      366.99      223.48     16.33 o
   3  -6   3      775.50      712.04     48.31 o
   4  -6   3     1058.79     1221.07     54.16 o
   5  -6   3     5283.86     5212.61    196.49 o
   6  -6   3        1.71       -7.22     20.17 o
   7  -6   3     1978.01     1883.83     77.79 o
   8  -6   3     1004.90     1012.97     91.04 o
   9  -6   3      236.64      462.12     74.91 o
  -9  -5   3      129.91      170.56     48.40 o
  -8  -5   3      425.70      541.64     61.08 o
  -7  -5   3     1006.88      946.13     69.15 o
  -6  -5   3      481.33      449.44     46.10 o
  -5  -5   3      633.45      689.15     49.55 o
  -4  -5   3     1873.43     1946.43     77.21 o
  -3  -5   3    13232.15    14431.94    237.06 o
  -2  -5   3    10435.96    10758.37    182.09 o
  -1  -5   3      548.54      804.59     25.10 o
   0  -5   3      166.81      229.68     14.52 o
   1  -5   3      139.39      126.94     11.60 o
   2  -5   3     6822.20     5961.23     94.87 o
   3  -5   3     3166.90     3094.90     59.96 o
   4  -5   3     1723.53     1703.66     48.98 o
   5  -5   3      307.81      411.68     33.75 o
   6  -5   3      575.30      690.10     44.82 o
   7  -5   3     2685.93     2463.25     85.97 o
   8  -5   3        0.18      -19.59     31.12 o
   9  -5   3       64.00      106.02     49.55 o
 -10  -4   3      106.62       19.59     42.64 o
  -9  -4   3      225.02      148.66     46.10 o
  -8  -4   3      492.64      540.48     59.93 o
  -7  -4   3        0.19        2.30     25.35 o
  -6  -4   3       99.13      103.72     29.96 o
  -5  -4   3     2784.97     2746.21    101.41 o
  -4  -4   3      857.75      914.99     38.03 o
  -3  -4   3      688.71      791.47     28.03 o
  -2  -4   3       48.28       15.50      6.73 o
  -1  -4   3     2921.89     3075.97     52.58 o
   0  -4   3      739.12      911.86     24.17 o
   1  -4   3     1015.42      850.46     57.58 o
   2  -4   3     3381.28     3156.48     56.83 o
   3  -4   3     7229.81     7250.47    110.52 o
   4  -4   3     1579.93     1519.14     38.87 o
   5  -4   3     3029.53     2639.13     58.88 o
   6  -4   3      537.85      604.49     40.74 o
   7  -4   3      452.82      366.58     35.38 o
   8  -4   3     1759.25     1951.04    112.94 o
   9  -4   3      468.35      511.67     72.60 o
 -10  -3   3       64.15       69.15     43.79 o
  -9  -3   3        0.55      -18.44     32.27 o
  -8  -3   3       96.56       58.77     33.42 o
  -7  -3   3     1379.32     1435.91     80.67 o
  -6  -3   3      204.84      192.45     33.42 o
  -5  -3   3       53.38       54.16     21.90 o
  -4  -3   3      480.40      425.24     33.42 o
  -3  -3   3    20259.61    21413.58    332.05 o
  -2  -3   3     7296.79     7511.63    106.04 o
  -1  -3   3     7688.69     8779.61    118.99 o
   0  -3   3     1785.50     1793.07     44.73 o
   1  -3   3     1328.47     1392.29     29.00 o
   2  -3   3     7094.63     6324.93    135.16 o
   3  -3   3     1692.95     1504.15     78.17 o
   4  -3   3        8.08        7.20      7.93 o
   5  -3   3     1490.62     1534.82     42.54 o
   6  -3   3       12.23       15.25     12.95 o
   7  -3   3       23.32       24.20     28.81 o
   8  -3   3       10.75       50.71     33.42 o
   9  -3   3        3.51       47.25     41.49 o
  10  -3   3        4.15        2.30     42.64 o
 -10  -2   3      431.30      450.60     67.99 o
  -9  -2   3      749.17      638.44     69.15 o
  -8  -2   3      920.90      820.52     70.30 o
  -7  -2   3      430.11      513.98     51.86 o
  -6  -2   3     1334.33     1254.98     69.15 o
  -5  -2   3      647.44      656.88     47.25 o
  -4  -2   3       66.18       70.30     17.29 o
  -3  -2   3      427.52      483.65     17.91 o
  -2  -2   3    36570.34    40546.97    500.27 o
  -1  -2   3     8529.13     9068.54    151.93 o
   0  -2   3      820.67      702.16     27.66 o
   1  -2   3       27.47       37.34      8.58 o
   2  -2   3      335.82      331.44     14.79 o
   3  -2   3    36404.58    35721.29    449.76 o
   4  -2   3    13205.67    13481.80    188.23 o
   5  -2   3      277.61      265.45     19.04 o
   6  -2   3     1730.45     1576.28     46.98 o
   7  -2   3      258.16      396.43     51.86 o
   8  -2   3     1421.34     1608.77    101.41 o
   9  -2   3      350.09      369.93     61.08 o
  10  -2   3        8.28        6.91     41.49 o
 -10  -1   3       11.39       10.37     40.33 o
  -9  -1   3      404.84      402.19     58.77 o
  -8  -1   3      809.48      874.68     73.75 o
  -7  -1   3     2379.05     2157.32    102.57 o
  -6  -1   3      821.62      660.34     53.01 o
  -5  -1   3     4121.79     4736.80     90.53 o
  -4  -1   3     3732.01     3755.38     93.92 o
  -3  -1   3      986.71      886.20     23.19 o
  -2  -1   3     6258.76     6200.22    255.28 o
  -1  -1   3     4271.44     3744.20     99.11 o
   0  -1   3     5454.20     5035.05     89.64 o
   1  -1   3    15982.32    16167.50    206.47 o
   3  -1   3     7263.54     6703.45    100.24 o
   4  -1   3      570.30      605.15     24.13 o
   5  -1   3     1090.21      950.50     32.90 o
   6  -1   3      138.17      171.58     26.86 o
   7  -1   3       41.36       52.43     21.19 o
   8  -1   3      136.51      139.44     40.33 o
   9  -1   3      255.92      376.84     62.23 o
  10  -1   3       44.41      -10.37     39.18 o
 -10   0   3      240.37      212.04     57.62 o
  -9   0   3      949.92     1011.82     84.13 o
  -8   0   3       84.13       58.77     34.57 o
  -7   0   3      671.68      862.01     65.69 o
  -6   0   3       15.06        5.76     17.29 o
  -5   0   3      654.22      765.26     28.98 o
  -4   0   3      277.74      195.66     39.18 o
  -3   0   3     1741.34     1691.34     35.49 o
  -2   0   3     2452.88     2323.58     39.67 o
  -1   0   3     1984.65     1581.27     28.50 o
   0   0   3     2110.69     2749.92    114.67 o
   1   0   3       29.83       41.27      6.26 o
   2   0   3        0.42       20.36      5.99 o
   3   0   3     1844.97     1182.19     29.94 o
   4   0   3     8199.21     8546.40    153.53 o
   5   0   3       81.12       77.61     13.01 o
   6   0   3      200.60      246.29     29.96 o
   7   0   3      820.53      821.22     48.06 o
   8   0   3      911.09      816.62     52.15 o
   9   0   3     1545.47     1378.29     97.96 o
  10   0   3        2.83      -17.29     35.72 o
 -10   1   3       17.21       16.13     40.33 o
  -9   1   3     1511.01     1719.41    109.48 o
  -8   1   3      117.73       71.45     36.88 o
  -7   1   3     1153.23     1148.96     77.21 o
  -6   1   3     1532.44     1529.94     53.59 o
  -5   1   3       20.27       43.43     16.71 o
  -4   1   3     2943.19     2568.85     48.82 o
  -3   1   3    10860.82    11448.60    153.89 o
  -2   1   3    13611.74    13518.81    175.63 o
  -1   1   3     8799.55     8066.27    115.56 o
   0   1   3      979.44     1387.09     28.13 o
   1   1   3     7242.45     7568.38    162.49 o
   2   1   3     1483.71     1483.24     51.32 o
   3   1   3      563.29      548.63     20.49 o
   4   1   3     2673.92     3061.32     58.96 o
   5   1   3     5492.38     5395.47     92.88 o
   6   1   3     2168.82     2150.21     93.92 o
   7   1   3       48.60        9.68     20.32 o
   8   1   3       49.48       36.21     22.96 o
   9   1   3       88.71      101.00     31.26 o
  10   1   3       29.46       59.93     42.64 o
 -10   2   3      270.09      352.64     66.84 o
  -9   2   3     4149.19     3862.90    170.56 o
  -8   2   3     1867.36     1966.02    110.63 o
  -7   2   3      120.03      162.49     38.03 o
  -6   2   3       32.83       17.55     29.39 o
  -5   2   3      244.99      284.57     21.60 o
  -4   2   3      507.79      428.74     21.75 o
  -3   2   3     7312.73     7236.39    224.15 o
  -2   2   3       27.86       62.95     11.24 o
  -1   2   3    38018.36    37681.13    466.31 o
   0   2   3      197.10      277.45     13.45 o
   1   2   3     1176.68     1232.45     49.56 o
   2   2   3      410.21      493.19     50.78 o
   3   2   3       25.11       84.18     10.46 o
   4   2   3     4315.03     4047.50     71.79 o
   5   2   3     1730.46     1672.22     60.24 o
   6   2   3        3.84       -4.03     15.75 o
   7   2   3      530.05      555.22     70.87 o
   8   2   3      426.19      380.18     41.79 o
   9   2   3       72.50       61.17     44.94 o
 -10   3   3       11.60      -16.13     33.42 o
  -9   3   3      608.57      713.35     77.21 o
  -8   3   3       15.15       -4.61     26.51 o
  -7   3   3     1088.32     1140.89     80.67 o
  -6   3   3     4795.72     4785.57    112.68 o
  -5   3   3      486.75      495.69     38.33 o
  -4   3   3     2610.19     2205.74     44.04 o
  -3   3   3     6191.06     5952.71     90.00 o
  -2   3   3     3601.83     3490.19    123.88 o
  -1   3   3     2224.15     2433.98     44.64 o
   0   3   3     1603.36     1824.66     40.93 o
   1   3   3     2211.66     1986.98     41.28 o
   2   3   3     3781.19     3619.39     63.85 o
   3   3   3      370.67      364.80     19.23 o
   4   3   3     1005.34     1011.36     31.37 o
   5   3   3       62.39       66.25     19.85 o
   6   3   3      548.59      604.66     42.50 o
   7   3   3      637.88      680.68    104.87 o
   8   3   3       68.74        2.75     38.61 o
   9   3   3       29.77       18.36     29.67 o
 -10   4   3      644.48      696.06     86.43 o
  -9   4   3      730.42      754.83     79.52 o
  -8   4   3      420.66      428.70     61.08 o
  -7   4   3        0.18      -11.52     15.75 o
  -6   4   3      334.24      329.83     30.48 o
  -5   4   3      435.28      364.05     29.30 o
  -4   4   3      169.05      174.41     25.93 o
  -3   4   3     1395.60     1662.54     52.95 o
  -2   4   3     4571.94     4838.16     77.66 o
  -1   4   3     2640.29     2679.02     84.13 o
   0   4   3     2627.70     2474.57     50.01 o
   1   4   3      988.19      962.44     30.74 o
   2   4   3      270.44      302.63     33.42 o
   3   4   3      321.97      284.28     18.01 o
   4   4   3     2298.78     2405.92     54.23 o
   5   4   3     1125.79     1089.45     51.62 o
   6   4   3      184.06      184.51     30.16 o
   7   4   3      231.38      337.17     38.19 o
   8   4   3      325.73      308.02     45.52 o
   9   4   3      343.44      235.47     43.32 o
 -10   5   3       67.78       93.35     47.25 o
  -9   5   3       65.19       86.43     42.64 o
  -8   5   3      359.84      351.49     57.62 o
  -7   5   3      272.08      392.14     37.25 o
  -6   5   3      213.52      235.53     29.34 o
  -5   5   3       71.97       48.19     17.87 o
  -4   5   3      256.92      256.78     35.15 o
  -3   5   3    13610.19    13434.40    241.10 o
  -2   5   3     6228.98     6553.73    102.54 o
  -1   5   3     1948.29     1873.19     47.66 o
   0   5   3      168.75      146.39     14.58 o
   1   5   3     3557.22     3234.27     64.05 o
   2   5   3      608.58      532.16     34.56 o
   3   5   3       58.13       46.44     11.83 o
   4   5   3      215.76      298.34     29.34 o
   5   5   3      280.10      274.56     31.57 o
   6   5   3      661.22      623.25     47.07 o
   7   5   3      246.10      295.18     48.98 o
   8   5   3      107.39       23.50     27.07 o
   9   5   3       26.62        8.11     30.48 o
 -10   6   3      250.88      273.12     69.15 o
  -9   6   3      839.18      692.60     81.82 o
  -8   6   3      143.49      134.49     30.68 o
  -7   6   3       83.22       40.73     23.59 o
  -6   6   3      700.81      630.76     70.30 o
  -5   6   3       93.27       58.20     20.37 o
  -4   6   3      217.02      203.31     48.98 o
  -3   6   3      903.43      824.84     42.35 o
  -2   6   3      472.22      447.94     21.09 o
  -1   6   3      216.97      264.97     18.84 o
   0   6   3     1178.19     1184.33     46.51 o
   1   6   3      698.93      711.61     29.35 o
   2   6   3     2117.21     2169.90     53.36 o
   3   6   3     1553.28     1683.33     46.09 o
   4   6   3       30.62       39.77     27.66 o
   5   6   3      619.23      630.27     45.29 o
   6   6   3        0.38       27.88     22.43 o
   7   6   3      508.88      648.01     52.55 o
   8   6   3      670.61      730.95     70.30 o
  -9   7   3      240.63      281.19     64.54 o
  -8   7   3       40.80       36.12     24.84 o
  -7   7   3      828.96      975.13     60.67 o
  -6   7   3      163.99      124.30     29.96 o
  -5   7   3      128.38      130.71     26.04 o
  -4   7   3      810.83      856.51     47.67 o
  -3   7   3     3859.59     3746.31    104.87 o
  -2   7   3      669.40      669.66     27.93 o
  -1   7   3      154.14      175.78     26.22 o
   0   7   3      562.12      564.76     36.24 o
   1   7   3     4059.56     4309.59     85.20 o
   2   7   3     7047.40     7012.67    130.16 o
   3   7   3     3088.00     3213.09    116.29 o
   4   7   3       91.33      100.26     25.20 o
   5   7   3      108.94       64.48     24.64 o
   6   7   3       88.53      134.62     30.35 o
   7   7   3        1.33       -9.81     24.29 o
   8   7   3        7.84       19.56     38.61 o
  -9   8   3      169.08      124.46     55.32 o
  -8   8   3       67.19      113.96     33.75 o
  -7   8   3        2.09      -15.21     22.40 o
  -6   8   3     1267.52     1397.39     69.64 o
  -5   8   3     1010.79      918.47     66.84 o
  -4   8   3      376.40      331.85     35.44 o
  -3   8   3      103.65      158.79     26.47 o
  -2   8   3      161.43      155.58     26.40 o
  -1   8   3      108.19       93.98     16.79 o
   0   8   3      464.31      483.14     36.24 o
   1   8   3      907.72      856.36     41.86 o
   2   8   3       11.34       26.19     16.07 o
   3   8   3      973.12     1033.45     42.04 o
   4   8   3       22.96       41.61     28.81 o
   5   8   3        2.38       10.79     22.13 o
   6   8   3      165.93       69.15     28.51 o
   7   8   3      192.24      225.99     41.68 o
   8   8   3       17.34       31.09     52.43 o
  -8   9   3      266.98      290.07     45.52 o
  -7   9   3      268.99      379.81     95.65 o
  -6   9   3      301.92      259.16     77.79 o
  -5   9   3       86.16       67.25     26.40 o
  -4   9   3       34.24       43.11     22.77 o
  -3   9   3     1127.95     1170.83     94.50 o
  -2   9   3     1956.42     2088.12     79.85 o
  -1   9   3       53.48       29.96     21.58 o
   0   9   3      758.59      699.53     44.96 o
   1   9   3     2856.61     3022.55     84.53 o
   2   9   3     2227.82     2351.57     82.45 o
   3   9   3     1062.21     1026.92    116.97 o
   4   9   3      175.91      176.04     32.56 o
   5   9   3      224.89      171.16     51.86 o
   6   9   3      169.46      167.16     70.30 o
   7   9   3       59.07       60.69     33.76 o
  -8  10   3      104.22      100.24     39.71 o
  -7  10   3       69.78       79.79     33.76 o
  -6  10   3     1175.35     1265.35     74.53 o
  -5  10   3     1970.98     1904.52    136.56 o
  -4  10   3       39.36       64.39     26.40 o
  -3  10   3      156.65      159.52     32.56 o
  -2  10   3       10.48       30.08     23.21 o
  -1  10   3        0.41      -14.98     20.18 o
   0  10   3      169.89      174.25     31.00 o
   1  10   3      433.57      460.90     35.30 o
   2  10   3       41.38       28.31     22.39 o
   3  10   3      230.47      249.41     36.67 o
   4  10   3       56.37      131.65     33.19 o
   5  10   3       16.78       14.98     26.25 o
   6  10   3       21.61       74.52     31.18 o
  -7  11   3      618.48      686.24     64.78 o
  -6  11   3      556.19      422.62     79.52 o
  -5  11   3       68.83      119.73     36.26 o
  -4  11   3        9.32      -13.01     22.64 o
  -3  11   3       35.94       66.89     34.57 o
  -2  11   3      275.85      345.40     42.00 o
  -1  11   3      128.25      123.90     42.64 o
   0  11   3      257.43      125.61     47.25 o
   1  11   3     1069.20     1153.98     87.10 o
   2  11   3      920.96      991.97     48.98 o
   3  11   3      285.51      298.48     41.91 o
   4  11   3       15.97       12.48     26.74 o
   5  11   3      377.41      243.72     99.11 o
  -6  12   3       59.50      109.30     48.98 o
  -5  12   3      565.24      540.15     56.97 o
  -4  12   3       60.70       41.00     67.42 o
  -3  12   3        8.34       -6.68     25.13 o
  -2  12   3        8.57       31.85     28.50 o
  -1  12   3      113.54       70.49     33.14 o
   0  12   3       26.16       50.71     44.94 o
   1  12   3       19.00       17.86     29.39 o
   2  12   3      145.76      105.38     32.40 o
   3  12   3       37.99       39.76     29.34 o
   4  12   3      533.11      578.51     74.91 o
  -5  13   3      224.45      182.56    110.63 o
  -4  13   3       93.78       64.37     41.49 o
  -3  13   3      493.90      458.34     56.42 o
  -2  13   3      401.15      376.48     50.35 o
  -1  13   3      114.58       49.55     51.86 o
   0  13   3      174.38      217.55     41.54 o
   1  13   3     1106.02     1221.81     71.84 o
   3  13   3      308.58      327.22     95.07 o
  -3  14   3        1.83       -0.42     32.59 o
  -2  14   3       15.19        0.00     50.71 o
  -1  14   3        7.59        1.15     50.71 o
   0  14   3       14.10       45.38     34.20 o
   1  14   3       23.14       32.27     50.71 o
  -1 -14   4      282.54      152.12     59.93 o
   0 -14   4       15.79      -14.98     43.79 o
   1 -14   4       61.31       28.81     51.86 o
   2 -14   4      199.20      267.36     71.45 o
  -4 -13   4       43.58       47.25     47.25 o
  -3 -13   4       27.63       33.42     41.49 o
  -2 -13   4       52.16       34.57     40.33 o
  -1 -13   4       26.95       17.29     41.49 o
   0 -13   4       89.97       84.13     47.25 o
   1 -13   4       62.10       54.16     48.40 o
   2 -13   4       56.39      -17.29     41.49 o
   3 -13   4      235.86      280.04     69.15 o
   4 -13   4      822.39      717.96     94.50 o
  -5 -12   4       81.03       82.97     48.40 o
  -4 -12   4        9.00       19.59     39.18 o
  -3 -12   4      645.35      668.40     77.21 o
  -2 -12   4     1275.59     1281.49     93.35 o
  -1 -12   4      229.68      309.62     39.71 o
   0 -12   4      152.88      101.41     41.49 o
   1 -12   4      497.14      505.91     76.06 o
   2 -12   4       22.32       38.03     40.33 o
   3 -12   4      499.06      392.97     70.30 o
   4 -12   4      365.00      330.74     70.30 o
   5 -12   4      121.26      108.33     54.16 o
  -6 -11   4        4.11        1.15     40.33 o
  -5 -11   4       35.92       13.83     38.03 o
  -4 -11   4      130.89       81.82     43.79 o
  -3 -11   4      472.05      495.54     65.69 o
  -2 -11   4      302.47      249.61     35.38 o
  -1 -11   4      189.17      200.10     51.28 o
   0 -11   4        4.72       16.13     31.12 o
   1 -11   4      972.90     1023.35     94.50 o
   2 -11   4      374.34      326.13     59.93 o
   3 -11   4      398.81      352.64     66.84 o
   4 -11   4     1437.93     1547.70    116.39 o
   5 -11   4      144.60      193.61     61.08 o
   6 -11   4        2.39       61.08     50.71 o
  -7 -10   4      363.78      456.36     77.21 o
  -6 -10   4      750.28      742.16     86.43 o
  -5 -10   4       59.26       42.64     38.03 o
  -4 -10   4       58.17       64.54     39.18 o
  -3 -10   4       21.54       42.64     32.27 o
  -2 -10   4     1110.29     1064.27     55.00 o
  -1 -10   4      109.13      130.53     26.85 o
   0 -10   4        3.56        2.51     17.91 o
   1 -10   4     1787.06     1699.82    109.48 o
   2 -10   4     2315.00     2133.12    123.31 o
   3 -10   4       61.99       36.88     36.88 o
   4 -10   4       55.19       62.23     40.33 o
   5 -10   4        4.50       40.33     43.79 o
   6 -10   4      646.76      705.28     88.74 o
   7 -10   4        0.05       56.47     49.55 o
  -4  -9   4        0.47        3.46     27.66 o
  -3  -9   4        0.92        0.00     23.05 o
  -2  -9   4        0.58        1.66     17.51 o
  -1  -9   4      546.43      447.94     35.83 o
   0  -9   4     2096.44     2031.67     99.11 o
   1  -9   4     1034.74     1025.65     47.26 o
   2  -9   4      410.18      418.33     57.62 o
   3  -9   4       61.72       88.74     36.88 o
   4  -9   4     5299.75     4939.26    202.83 o
   5  -9   4       58.01       39.18     38.03 o
   6  -9   4       25.50      -20.74     33.42 o
   7  -9   4      162.00      126.77     51.86 o
   8  -9   4      418.02      524.35     82.97 o
  -8  -8   4       57.73       47.25     38.03 o
  -7  -8   4      269.08      280.04     47.25 o
  -6  -8   4     1200.59     1185.84     74.91 o
  -5  -8   4     1006.27      930.00     63.38 o
  -4  -8   4      198.04      209.21     45.52 o
  -3  -8   4     2396.60     2227.93     55.28 o
  -2  -8   4      767.00      795.05     32.31 o
  -1  -8   4     1398.93     1176.81     46.13 o
   0  -8   4      461.99      479.83     32.15 o
   1  -8   4     3831.66     3749.27     75.60 o
   2  -8   4     3615.61     3364.54     71.20 o
   3  -8   4      995.82      975.29     50.37 o
   4  -8   4        1.04        7.23     18.32 o
   5  -8   4       12.51       23.16     36.30 o
   6  -8   4      189.47      223.32     35.04 o
   7  -8   4       32.23       47.82     29.67 o
   8  -8   4      262.25      272.29     44.00 o
  -9  -7   4      471.76      508.22     66.84 o
  -8  -7   4      158.92      197.06     46.10 o
  -7  -7   4       13.86       23.05     29.96 o
  -6  -7   4      450.43      405.65     46.10 o
  -5  -7   4       88.59       87.58     26.51 o
  -4  -7   4      267.14      244.31     32.27 o
  -3  -7   4        3.97        6.28      9.63 o
  -2  -7   4      204.86      210.57     17.18 o
  -1  -7   4     1353.70     1213.54     44.83 o
   0  -7   4     2903.81     2987.57     61.99 o
   1  -7   4      740.54      792.27     29.83 o
   2  -7   4       43.83       37.41     12.37 o
   3  -7   4      247.48      262.08     26.85 o
   4  -7   4      702.52      659.72     51.86 o
   5  -7   4      722.68      742.02     48.57 o
   6  -7   4       17.96       56.47     36.30 o
   7  -7   4      323.40      297.80     42.06 o
   8  -7   4     1263.81     1405.95    104.87 o
  -9  -6   4        0.13       17.29     38.03 o
  -8  -6   4      476.14      503.61     59.93 o
  -7  -6   4     1113.24     1181.23     77.21 o
  -6  -6   4      729.61      769.81     58.77 o
  -5  -6   4     1184.12     1151.26     63.38 o
  -4  -6   4       53.42       55.32     19.59 o
  -3  -6   4     5553.19     5793.70     96.43 o
  -2  -6   4       72.48       53.51     10.48 o
  -1  -6   4      887.13      732.25     53.01 o
   0  -6   4      360.80      434.50     20.77 o
   1  -6   4     1230.80     1048.29     31.43 o
   2  -6   4     6852.77     6873.68    110.01 o
   3  -6   4     1006.61      976.46     55.77 o
   4  -6   4       12.17        9.99     23.05 o
   5  -6   4       68.52       27.89     20.32 o
   6  -6   4       29.49       28.23     21.82 o
   7  -6   4      148.26      108.13     53.59 o
   8  -6   4       20.86        9.22     39.18 o
   9  -6   4      262.42      293.87     64.54 o
 -10  -5   4       32.14       70.30     46.10 o
  -9  -5   4      277.24      373.38     58.77 o
  -8  -5   4      922.33      802.08     70.30 o
  -7  -5   4      105.56       74.91     33.42 o
  -6  -5   4      992.57      963.42     63.38 o
  -5  -5   4      122.45      146.36     27.66 o
  -4  -5   4     1430.35     1624.91     67.99 o
  -3  -5   4     1108.82     1471.77     37.05 o
  -2  -5   4     3390.51     3603.08     64.04 o
  -1  -5   4     1368.27     1366.29     32.14 o
   0  -5   4     5274.28     5710.95     89.28 o
   1  -5   4     1795.60     1922.17     41.78 o
   2  -5   4     2028.59     1937.76     44.03 o
   3  -5   4       22.41       23.60      9.70 o
   4  -5   4      662.14      611.72     26.35 o
   5  -5   4     3122.28     3466.25     96.25 o
   6  -5   4     1082.83     1027.72     72.60 o
   7  -5   4     1010.77     1255.08     62.30 o
   8  -5   4     1140.52     1155.87     94.50 o
   9  -5   4      699.25      644.20     82.97 o
 -10  -4   4        7.05       49.55     43.79 o
  -9  -4   4       87.06       58.77     38.03 o
  -8  -4   4      477.47      538.18     61.08 o
  -7  -4   4      234.50      252.38     41.49 o
  -6  -4   4     1164.33     1298.77     70.30 o
  -5  -4   4      190.68      130.22     26.51 o
  -4  -4   4     2436.50     2725.07     60.71 o
  -3  -4   4    11853.26    11038.35    180.75 o
  -2  -4   4    19873.79    21039.90    272.68 o
  -1  -4   4      228.96      168.26     17.39 o
   0  -4   4      797.41     1008.97     76.06 o
   1  -4   4     1848.72     1782.23     41.70 o
   2  -4   4     7603.83     7972.98    118.42 o
   3  -4   4     5192.63     5543.09     91.08 o
   4  -4   4       29.77       51.98     10.93 o
   5  -4   4      218.51      198.53     18.62 o
   6  -4   4      141.31      114.54     23.59 o
   7  -4   4      624.18      753.45     72.60 o
   8  -4   4        2.32       58.77     36.88 o
   9  -4   4      215.75      215.50     56.47 o
 -10  -3   4       52.60       44.94     43.79 o
  -9  -3   4      247.86      240.86     51.86 o
  -8  -3   4      125.67      107.17     39.18 o
  -7  -3   4       42.65       47.25     27.66 o
  -6  -3   4      127.50      164.80     32.27 o
  -5  -3   4      964.39      989.93     56.47 o
  -4  -3   4      441.54      497.40     20.74 o
  -3  -3   4     1237.34      990.44     26.26 o
  -2  -3   4      123.63      168.58     10.48 o
  -1  -3   4      379.57      588.15     24.84 o
   0  -3   4      718.61      510.42     23.13 o
   1  -3   4     2672.43     2730.28     47.27 o
   2  -3   4      129.57      148.62     11.98 o
   3  -3   4     2447.34     2571.72     51.93 o
   4  -3   4     1055.68      886.95     30.02 o
   5  -3   4     1724.60     1770.96     47.32 o
   6  -3   4     1012.97      930.54     50.94 o
   7  -3   4      176.82      263.90     44.94 o
   8  -3   4     1988.25     1936.06    111.78 o
   9  -3   4      610.33      732.94     82.97 o
 -10  -2   4      286.14      342.27     63.38 o
  -9  -2   4      166.17       87.58     39.18 o
  -8  -2   4      386.35      390.67     54.16 o
  -7  -2   4     2903.60     2967.47    123.31 o
  -6  -2   4      973.94      935.76     59.93 o
  -5  -2   4      777.56      805.54     50.71 o
  -4  -2   4        2.37        1.96      6.87 o
  -3  -2   4     2195.58     1953.05     38.46 o
  -2  -2   4    43882.72    44761.27    574.98 o
  -1  -2   4      794.76     1016.07     30.93 o
   1  -2   4     4428.17     4467.39     68.45 o
   2  -2   4    22333.63    22230.91    286.02 o
   3  -2   4    11739.59    12744.07    176.16 o
   4  -2   4      463.73      443.54     22.31 o
   5  -2   4       31.46       13.26     10.99 o
   6  -2   4       20.22       37.27     15.12 o
   7  -2   4        2.49       -7.61     18.32 o
   8  -2   4      199.43      244.31     49.55 o
   9  -2   4        4.73        1.15     38.03 o
 -10  -1   4      594.13      644.20     78.36 o
  -9  -1   4      449.69      432.16     61.08 o
  -8  -1   4      124.70      137.14     39.18 o
  -7  -1   4      152.21      179.78     38.03 o
  -6  -1   4       81.68      116.39     29.96 o
  -5  -1   4     3351.61     3203.04     60.21 o
  -4  -1   4      202.37      361.99     17.43 o
  -3  -1   4       56.49       46.92     13.66 o
  -2  -1   4    11422.49    11608.92    316.30 o
  -1  -1   4       25.89       10.48      4.34 o
   0  -1   4     4103.06     4835.01     91.27 o
   1  -1   4     1920.27     2141.28     61.09 o
   2  -1   4     1638.51     1863.64     42.88 o
   3  -1   4      977.29      944.45     28.16 o
   4  -1   4     6769.89     6529.36    105.10 o
   5  -1   4     1371.62     1343.75     59.77 o
   6  -1   4     2123.28     2019.79     53.82 o
   7  -1   4      141.95      114.17     25.22 o
   8  -1   4      825.25      770.97     72.60 o
   9  -1   4     1252.18     1275.73    100.26 o
 -10   0   4       67.12       61.08     43.79 o
  -9   0   4       11.48      -26.51     29.96 o
  -8   0   4      281.15      260.09     31.30 o
  -7   0   4     1549.66     1635.98    170.56 o
  -6   0   4     1117.73     1199.03     47.62 o
  -5   0   4      280.86      408.88     20.16 o
  -4   0   4      769.75      762.65     24.06 o
  -3   0   4     1296.14     1243.17     37.69 o
  -2   0   4    32417.40    32463.04    404.17 o
  -1   0   4      151.40      181.61     10.27 o
   0   0   4     2468.28     1896.19     43.62 o
   1   0   4     9039.03     8384.35    116.96 o
   2   0   4     3997.56     3592.41     60.72 o
   3   0   4       94.71      185.51     18.46 o
   4   0   4        0.82       12.59      8.90 o
   5   0   4     2421.82     2493.30     56.72 o
   6   0   4     1268.46     1119.12     51.26 o
   7   0   4       63.24       46.16     23.21 o
   8   0   4      257.71      254.15     35.83 o
   9   0   4      177.44      146.36     48.40 o
 -10   1   4      270.52      179.78     54.16 o
  -9   1   4     1515.72     1409.41    101.41 o
  -8   1   4      875.81      829.74     72.60 o
  -7   1   4     1059.35     1129.86     50.21 o
  -6   1   4      269.77      260.21     19.01 o
  -5   1   4     1694.95     1574.41     38.99 o
  -4   1   4      248.79      250.84     15.12 o
  -3   1   4      475.61      650.50     20.64 o
  -2   1   4      960.06     1317.94     28.99 o
  -1   1   4     3231.22     3607.46     98.51 o
   0   1   4     2258.97     2106.83     40.59 o
   1   1   4      201.53      299.70     16.32 o
   2   1   4      509.95      537.48     39.49 o
   3   1   4     2273.39     2820.91     54.94 o
   4   1   4    11326.26    11430.13    197.94 o
   5   1   4     1052.11      991.39     33.69 o
   6   1   4      932.54     1066.38     50.50 o
   7   1   4      583.98      484.12     41.54 o
   8   1   4      469.59      490.74     45.09 o
   9   1   4      544.02      595.14     52.18 o
 -10   2   4       20.02       24.20     40.33 o
  -9   2   4      108.17       71.45     43.79 o
  -8   2   4       83.33       82.97     36.88 o
  -7   2   4     2072.87     2189.59    109.48 o
  -6   2   4     4119.62     4191.72     80.86 o
  -5   2   4     1772.19     1991.10     45.44 o
  -4   2   4     1901.83     1939.44     62.46 o
  -3   2   4     1110.98     1262.55     30.14 o
  -2   2   4     8673.44     8398.43    118.57 o
  -1   2   4   111813.32   113472.66   1376.41 o
   0   2   4     4694.43     5166.29     80.44 o
   1   2   4     2363.61     2112.81     43.11 o
   2   2   4     2704.53     2427.28     49.35 o
   3   2   4      472.72      484.50     22.97 o
   4   2   4       87.92       70.89     12.21 o
   5   2   4      360.25      350.95     31.30 o
   6   2   4      461.08      335.34     33.14 o
   7   2   4      124.74      143.75     34.00 o
   8   2   4        4.60       16.33     23.59 o
   9   2   4       83.72       75.20     31.75 o
 -10   3   4      161.59       84.13     47.25 o
  -9   3   4     1644.59     1773.57    114.09 o
  -8   3   4      609.02      534.72     63.38 o
  -7   3   4       15.62       -9.22     24.20 o
  -6   3   4      170.70      192.90     24.91 o
  -5   3   4      463.25      537.98     22.47 o
  -4   3   4     7208.03     7471.66    112.10 o
  -3   3   4     2718.70     2960.02     54.09 o
  -2   3   4        7.62        7.36      9.13 o
  -1   3   4      581.64      663.24     21.98 o
   0   3   4     1757.88     2068.30     43.49 o
   1   3   4        5.66       41.37      9.31 o
   2   3   4      313.43      245.80     16.26 o
   3   3   4       33.72       85.31     19.57 o
   4   3   4     2370.46     2402.84     54.37 o
   5   3   4     5692.70     5690.80    132.56 o
   6   3   4       74.17      123.85     26.56 o
   7   3   4      554.41      459.63     42.62 o
   8   3   4      165.30      211.93     57.62 o
   9   3   4      288.65      294.08     43.10 o
 -10   4   4      333.02      253.53     61.08 o
  -9   4   4        0.40        5.76     32.27 o
  -8   4   4      116.13      167.10     47.25 o
  -7   4   4       40.86       28.81     27.66 o
  -6   4   4     1095.96      934.61     67.99 o
  -5   4   4        3.72       12.68     21.90 o
  -4   4   4      176.81      169.00     13.50 o
  -3   4   4    10205.75    10756.66    242.01 o
  -2   4   4    18302.94    18035.12    291.68 o
  -1   4   4     9109.70     9640.18    139.72 o
   0   4   4     3189.98     3461.50     65.65 o
   1   4   4     1677.32     1713.90     42.07 o
   2   4   4     4530.46     4100.30    118.70 o
   3   4   4        5.76        9.13      9.58 o
   4   4   4      317.10      343.07     22.85 o
   5   4   4      104.99       91.10     23.21 o
   6   4   4      916.31      871.92     53.00 o
   7   4   4       10.59       25.63     23.05 o
   8   4   4       29.37       49.28     27.22 o
   9   4   4      107.83       59.39     59.93 o
 -10   5   4      172.72      125.61     53.01 o
  -9   5   4     1593.19     1372.53    110.63 o
  -8   5   4     1722.54     1871.53    114.09 o
  -7   5   4      492.73      656.88     66.84 o
  -6   5   4        1.61       -1.73     16.30 o
  -5   5   4       92.59       65.57     20.74 o
  -4   5   4     1479.13     1460.74     56.23 o
  -3   5   4       47.02       28.98     14.16 o
  -2   5   4     5419.56     5715.87    111.49 o
  -1   5   4      101.11      171.57     15.34 o
   0   5   4     2907.07     2825.61     59.46 o
   1   5   4        1.00        8.60      9.47 o
   2   5   4     1337.72     1368.57     40.03 o
   3   5   4      522.48      564.36     27.51 o
   4   5   4     1167.20     1081.17     59.93 o
   5   5   4     1485.58     1411.09     62.02 o
   6   5   4      568.04      556.52     45.39 o
   7   5   4        0.84        9.80     38.61 o
   8   5   4      307.97      355.68     49.55 o
   9   5   4      203.92      168.44     40.97 o
 -10   6   4      347.72      364.16     72.60 o
  -9   6   4      117.69       92.19     48.40 o
  -8   6   4        8.78       11.52     33.42 o
  -7   6   4      136.56       88.49     27.08 o
  -6   6   4      536.05      565.53     43.59 o
  -5   6   4      343.68      357.24     33.38 o
  -4   6   4     1216.92     1312.30     91.62 o
  -3   6   4     6394.39     6236.43    139.74 o
  -2   6   4     1390.49     1438.67     46.04 o
  -1   6   4      723.39      656.82     34.78 o
   0   6   4     2042.30     2238.41     74.06 o
   1   6   4      970.83      943.47     53.05 o
   2   6   4     1554.36     1581.32     49.93 o
   3   6   4     3798.07     3761.27     76.87 o
   4   6   4       39.47       41.34     19.51 o
   5   6   4       11.23       20.15     20.77 o
   6   6   4       11.10        9.80     21.19 o
   7   6   4        8.08       -9.10     23.54 o
   8   6   4        0.09       16.83     33.42 o
  -9   7   4      459.52      519.74     80.67 o
  -8   7   4      567.55      584.28     76.06 o
  -7   7   4        3.90      -19.95     19.95 o
  -6   7   4      575.16      495.93     78.36 o
  -5   7   4      141.37      168.91     27.56 o
  -4   7   4        4.93       -4.91     15.42 o
  -3   7   4      144.22      128.74     48.40 o
  -2   7   4        1.10        3.40     10.04 o
  -1   7   4      866.56      936.02     48.98 o
   0   7   4       81.84       64.57     20.92 o
   1   7   4      695.61      810.31     38.61 o
   2   7   4      105.01      130.73     18.98 o
   3   7   4      803.52      835.08     36.26 o
   4   7   4      640.29      631.96     46.72 o
   5   7   4      268.48      250.91     47.83 o
   6   7   4       37.62       44.94     26.89 o
   7   7   4      269.11      268.99     41.54 o
   8   7   4      101.37      114.76     46.67 o
  -9   8   4      881.85      898.89     99.11 o
  -8   8   4        2.79      -24.20     36.88 o
  -7   8   4      139.36       96.36     31.75 o
  -6   8   4      258.75      342.52     39.93 o
  -5   8   4      159.92      138.34     28.85 o
  -4   8   4        8.91       19.01     17.93 o
  -3   8   4     1369.82     1484.27     65.56 o
  -2   8   4     2764.82     2876.26     92.04 o
  -1   8   4     1073.16     1069.37     48.58 o
   0   8   4       43.38       35.36     15.94 o
   1   8   4     1373.84     1551.31     50.41 o
   2   8   4     1572.46     1737.29    116.39 o
   3   8   4     1114.97     1180.19     45.11 o
   4   8   4      135.33      129.84     30.02 o
   5   8   4       18.83       -4.10     22.70 o
   6   8   4       60.10       34.30     27.22 o
   7   8   4       18.77       12.43     27.89 o
  -8   9   4      511.46      520.89     79.52 o
  -7   9   4      207.93      178.94     69.15 o
  -6   9   4      234.85      191.28     40.33 o
  -5   9   4      374.39      466.12     46.04 o
  -4   9   4      474.70      455.62     44.37 o
  -3   9   4        0.08       12.18     28.81 o
  -2   9   4        7.87       18.44     20.37 o
  -1   9   4      186.03      225.87     50.71 o
   0   9   4      338.60      301.67     27.67 o
   1   9   4      605.87      705.63     37.96 o
   2   9   4       33.36       54.52     29.52 o
   3   9   4      372.94      426.37     42.82 o
   4   9   4       31.37       30.54     25.10 o
   5   9   4       28.97       71.75     32.84 o
   6   9   4      161.85      100.39     40.33 o
   7   9   4      179.00      201.19     54.16 o
  -8  10   4       32.60       -1.15     46.10 o
  -7  10   4      464.08      464.91     53.78 o
  -6  10   4     1469.30     1525.52     87.58 o
  -5  10   4        7.53       28.21     25.58 o
  -4  10   4       73.62       31.43     23.78 o
  -3  10   4        9.62      -11.57     20.18 o
  -2  10   4       89.72      115.15     29.34 o
  -1  10   4      120.64       58.77     40.33 o
   0  10   4     1026.48     1108.53     54.03 o
   1  10   4      308.37      333.70     30.31 o
   2  10   4      891.32      972.95     46.48 o
   3  10   4      446.99      467.55     45.99 o
   4  10   4        3.69       16.19     25.58 o
   5  10   4      211.69      170.84    104.87 o
   6  10   4      187.22      199.07     40.28 o
  -7  11   4       48.94       65.17     37.73 o
  -6  11   4      128.87      103.59     36.64 o
  -5  11   4      530.08      713.78     59.47 o
  -4  11   4       61.70       93.09     51.86 o
  -3  11   4        7.80       39.63     27.22 o
  -2  11   4      280.78      424.09     71.45 o
  -1  11   4      275.13      133.68     51.86 o
   0  11   4       91.39       86.90     30.12 o
   1  11   4       39.43       42.28     23.06 o
   2  11   4       63.92       91.57     24.49 o
   3  11   4        9.74       13.43     24.84 o
   4  11   4       56.34       32.24     43.79 o
   5  11   4      248.59      191.45     41.49 o
  -6  12   4      636.01      651.98    155.00 o
  -5  12   4      495.22      363.62     86.43 o
  -4  12   4        0.11        2.72     26.57 o
  -3  12   4      140.74      123.46     39.76 o
  -2  12   4      649.89      625.76     86.43 o
  -1  12   4      480.66      427.12     86.43 o
   0  12   4       92.04       84.19     82.97 o
   1  12   4        2.08       11.91     55.32 o
   2  12   4       43.71       78.63     33.00 o
   3  12   4      191.99      181.62     40.74 o
   4  12   4       42.59       37.78     36.88 o
  -5  13   4      467.85      486.32     91.04 o
  -4  13   4      254.27      283.49     72.60 o
  -3  13   4        0.06       63.38     55.32 o
  -2  13   4       20.71        1.15     50.71 o
  -1  13   4        1.74      -14.38     30.48 o
   0  13   4      152.10      102.72     94.50 o
   1  13   4      127.80      161.78     99.11 o
   2  13   4      197.33      259.29     66.84 o
   3  13   4       19.63        5.03     33.38 o
  -2  14   4      325.77      354.60     85.28 o
  -1  14   4      246.14      266.30     63.96 o
   0  14   4        8.04       81.90     40.33 o
  -1 -14   5       35.91       82.97     50.71 o
   0 -14   5        1.76       34.57     48.40 o
   1 -14   5      116.40      150.97     64.54 o
   2 -14   5        3.63       48.40     50.71 o
  -4 -13   5       18.73      -13.83     41.49 o
  -3 -13   5      518.44      353.79     64.54 o
  -2 -13   5      929.65      915.02     85.28 o
  -1 -13   5      654.02      653.42     82.97 o
   0 -13   5      575.21      549.70     78.36 o
   1 -13   5       28.05       57.62     47.25 o
   2 -13   5       34.96       41.49     44.94 o
   3 -13   5      332.38      336.51     72.60 o
   4 -13   5       33.22       -1.15     44.94 o
  -5 -12   5        8.42      -27.66     36.88 o
  -4 -12   5       30.19        4.61     35.72 o
  -3 -12   5      210.39       99.11     42.64 o
  -2 -12   5      159.33      115.24     44.94 o
  -1 -12   5        0.31      -22.13     22.13 o
   0 -12   5      251.62      161.34     51.86 o
   1 -12   5      373.06      365.32     70.30 o
   2 -12   5      437.91      547.40     78.36 o
   3 -12   5      551.72      484.02     79.52 o
   4 -12   5      576.96      611.93     87.58 o
   5 -12   5      859.31      706.43     96.80 o
  -6 -11   5      721.32      722.57     91.04 o
  -5 -11   5      252.91      316.91     63.38 o
  -4 -11   5       62.00       89.89     40.33 o
  -3 -11   5       50.78       50.71     35.72 o
  -2 -11   5     2012.03     2135.07     82.71 o
  -1 -11   5     1528.95     1571.10     69.85 o
   0 -11   5       14.87       19.59     34.57 o
   1 -11   5       77.59       65.69     43.79 o
   2 -11   5       41.37       33.42     34.57 o
   3 -11   5      247.89      277.73     63.38 o
   4 -11   5      620.21      790.56     93.35 o
   5 -11   5        2.38       -3.46     43.79 o
   6 -11   5      354.11      292.71     73.75 o
  -7 -10   5      342.49      439.07     78.36 o
  -6 -10   5      660.90      784.80     89.89 o
  -5 -10   5        2.48      -23.05     32.27 o
  -4 -10   5       23.74        1.15     32.27 o
  -3 -10   5      119.62      129.07     38.03 o
  -2 -10   5        4.81       -0.39     19.14 o
  -1 -10   5      154.96      163.13     28.21 o
   0 -10   5      266.80      284.08     32.67 o
   1 -10   5     1954.83     1883.05    115.24 o
   2 -10   5     2753.71     2660.93    141.75 o
   3 -10   5      244.56      146.36     49.55 o
   4 -10   5      426.97      389.52     65.69 o
   5 -10   5      376.56      417.18     71.45 o
   6 -10   5      145.55      202.83     65.69 o
   7 -10   5       44.17       49.55     55.32 o
  -8  -9   5        6.60       36.88     44.94 o
  -7  -9   5      172.70      189.00     58.77 o
  -6  -9   5      678.72      671.86     80.67 o
  -5  -9   5      891.18      842.42     81.82 o
  -4  -9   5      426.85      374.54     57.62 o
  -3  -9   5      280.95      307.70     49.55 o
  -2  -9   5     1532.32     1615.38     65.18 o
  -1  -9   5     3897.17     3863.39    106.41 o
   0  -9   5     1117.15     1107.05     84.13 o
   1  -9   5      189.07      133.91     23.44 o
   2  -9   5      618.05      588.89     67.99 o
   3  -9   5      100.67      148.66     44.94 o
   4  -9   5      117.03      100.26     42.64 o
   5  -9   5        4.40       -1.15     35.72 o
   6  -9   5      934.69      742.16     89.89 o
   7  -9   5        0.27      -38.03     38.03 o
  -8  -8   5       67.22       32.27     42.64 o
  -7  -8   5      153.05      259.29     59.93 o
  -6  -8   5      204.84      215.50     50.71 o
  -5  -8   5        0.05        9.22     28.81 o
  -4  -8   5     1321.17     1347.18     91.04 o
  -3  -8   5       32.72       23.15     17.86 o
  -2  -8   5      304.27      302.47     30.55 o
  -1  -8   5      707.82      826.04     45.78 o
   0  -8   5      254.14      186.00     42.64 o
   1  -8   5       24.34        9.46     14.91 o
   2  -8   5      571.71      581.20     37.51 o
   3  -8   5       84.15       95.65     36.88 o
   4  -8   5     2450.07     2763.50    139.44 o
   5  -8   5     3034.58     3126.51    154.42 o
   6  -8   5      575.61      518.59     74.91 o
   7  -8   5        1.53      -34.57     36.88 o
   8  -8   5       71.40      114.09     56.47 o
  -9  -7   5       12.95       -4.85     27.67 o
  -8  -7   5       89.28      111.14     37.45 o
  -7  -7   5       92.64       99.24     27.97 o
  -6  -7   5     2902.28     2946.79     90.78 o
  -5  -7   5     4047.64     4016.93    120.43 o
  -4  -7   5      468.45      519.53     49.55 o
  -3  -7   5     1324.71     1412.50     79.40 o
  -2  -7   5       27.53       20.18     10.73 o
  -1  -7   5     1672.80     1625.06     44.78 o
   0  -7   5     1262.87     1256.30     49.71 o
   1  -7   5      130.88      195.18     22.96 o
   2  -7   5     3522.69     3481.17     70.79 o
   3  -7   5     1328.85     1360.31     54.27 o
   4  -7   5       12.93        9.58     16.69 o
   5  -7   5     2005.24     1990.85    134.83 o
   6  -7   5      160.96      173.45     32.32 o
   7  -7   5       62.63      115.33     31.50 o
   8  -7   5       99.41      162.49     51.86 o
  -9  -6   5      286.22      266.02     42.64 o
  -8  -6   5      121.59      162.94     65.69 o
  -7  -6   5        3.58      -17.29     17.93 o
  -6  -6   5       54.74       62.96     33.42 o
  -5  -6   5       15.42        3.49     14.60 o
  -4  -6   5       18.07       25.12     13.42 o
  -3  -6   5        8.40        6.62     12.56 o
  -2  -6   5      484.10      493.69     21.67 o
  -1  -6   5      660.84      805.87     25.15 o
   0  -6   5      306.09      297.46     16.74 o
   1  -6   5     1992.86     1634.86     85.93 o
   2  -6   5     1096.33     1074.52     33.68 o
   3  -6   5     1009.85     1186.75     66.06 o
   4  -6   5     1953.99     2176.00     70.59 o
   5  -6   5     3386.73     3306.55    301.36 o
   6  -6   5     1296.41     1243.93     99.11 o
   7  -6   5       12.51      -18.60     23.59 o
   8  -6   5      461.72      486.32     70.30 o
   9  -6   5      854.83      971.49     99.11 o
 -10  -5   5      190.93      156.91     38.65 o
  -9  -5   5       78.85       78.43     30.12 o
  -8  -5   5      229.46      242.69     35.27 o
  -7  -5   5      143.95      160.49     45.52 o
  -6  -5   5        8.52       24.72     17.71 o
  -5  -5   5     1275.52     1272.23     50.64 o
  -4  -5   5     1022.26     1114.44     39.10 o
  -3  -5   5    14153.60    14943.95    205.43 o
  -2  -5   5     4580.27     4453.90     74.09 o
  -1  -5   5     5427.14     5346.01     82.73 o
   0  -5   5     5874.79     6380.58    128.47 o
   1  -5   5     2348.80     2390.33     47.94 o
   2  -5   5     1697.58     1628.95     40.40 o
   3  -5   5      504.94      477.12     23.73 o
   4  -5   5      141.54      222.25     18.90 o
   5  -5   5      594.30      561.25     39.01 o
   6  -5   5      111.32       79.08     24.84 o
   7  -5   5        2.89       13.87     22.40 o
   8  -5   5        3.51       11.52     36.88 o
   9  -5   5      338.30      243.16     58.77 o
 -10  -4   5        2.04       41.29     28.49 o
  -9  -4   5       12.79       27.66     26.08 o
  -8  -4   5      936.66     1087.24     60.04 o
  -7  -4   5       14.94      -14.60     14.60 o
  -6  -4   5      314.94      352.57     41.49 o
  -5  -4   5      172.42      186.29     22.70 o
  -4  -4   5     3992.01     4102.43     99.19 o
  -3  -4   5     3375.37     3628.88     63.78 o
  -2  -4   5      659.36      727.50     28.60 o
  -1  -4   5       81.14       86.46     13.78 o
   0  -4   5     1670.20     1597.95     47.89 o
   1  -4   5     3896.11     3832.58     64.28 o
   2  -4   5     2724.58     2760.62     54.36 o
   3  -4   5      798.75      715.89     27.00 o
   4  -4   5       52.83       64.80     12.82 o
   5  -4   5      997.51     1017.58     36.79 o
   6  -4   5     1390.26     1474.52     61.49 o
   7  -4   5      333.81      352.08     37.89 o
   8  -4   5     1323.74     1331.04     96.80 o
   9  -4   5      581.77      653.42     82.97 o
 -10  -3   5      329.94      278.87     53.59 o
  -9  -3   5      336.57      409.07     88.16 o
  -8  -3   5       10.22       -0.79     19.51 o
  -7  -3   5      563.60      598.25     45.52 o
  -6  -3   5     1136.78     1209.90     51.26 o
  -5  -3   5     2412.54     2396.71    121.58 o
  -4  -3   5     1029.87     1124.20     48.22 o
  -3  -3   5     2154.48     2625.47     49.55 o
  -2  -3   5     8973.45     9043.47    125.91 o
  -1  -3   5       32.50       51.34     10.59 o
   0  -3   5     3509.40     3285.83     88.16 o
   1  -3   5      639.07      593.98     18.95 o
   2  -3   5     5670.12     6356.10     98.00 o
   3  -3   5     6062.37     4833.59     83.01 o
   4  -3   5     3477.77     3620.92     75.78 o
   5  -3   5      310.05      399.22     33.30 o
   6  -3   5        8.13       57.93     22.74 o
   7  -3   5       31.72       10.37     28.81 o
   8  -3   5      201.76      161.34     48.40 o
   9  -3   5      149.75       95.65     47.25 o
 -10  -2   5      332.59      246.62     58.77 o
  -9  -2   5       70.24       63.64     26.74 o
  -8  -2   5      279.14      306.76     36.88 o
  -7  -2   5      103.24      110.36     24.41 o
  -6  -2   5       35.13       53.24     18.32 o
  -5  -2   5       38.13       43.86     14.24 o
  -4  -2   5      125.39      177.44     14.68 o
  -3  -2   5      270.02      257.05     17.40 o
  -2  -2   5     2986.98     2824.15     49.08 o
  -1  -2   5      460.94      332.34     19.95 o
   0  -2   5        8.70       -0.90      8.07 o
   1  -2   5      216.79      209.82     22.80 o
   2  -2   5     2483.76     2464.28     48.40 o
   3  -2   5     1056.43     1148.35     41.16 o
   4  -2   5      935.89      992.20     33.03 o
   5  -2   5     1473.04     1414.15     43.02 o
   6  -2   5      159.50      233.87     41.54 o
   7  -2   5        2.55      -31.41     32.27 o
   8  -2   5      864.14     1037.18     86.43 o
   9  -2   5     1142.41     1120.15     94.50 o
 -10  -1   5      163.23      170.56     53.01 o
  -9  -1   5      194.32      245.46     51.86 o
  -8  -1   5      131.80      149.10     28.52 o
  -7  -1   5     3138.28     3200.78    136.56 o
  -6  -1   5     1947.37     1888.24     62.75 o
  -5  -1   5      446.83      362.17     20.17 o
  -4  -1   5      764.30      968.53     28.96 o
  -3  -1   5      906.96      956.49     33.14 o
  -2  -1   5      474.59      543.76     30.74 o
  -1  -1   5     3494.12     3243.61     56.67 o
   0  -1   5      325.25      229.46     12.30 o
   1  -1   5       64.35      100.39      9.76 o
   2  -1   5    28348.56    30209.84    384.28 o
   3  -1   5    11625.09    11322.12    161.12 o
   4  -1   5      837.76      772.15     29.02 o
   5  -1   5       43.61       33.11     11.64 o
   6  -1   5        1.46      -13.93     14.60 o
   7  -1   5       11.44       19.78     19.95 o
   8  -1   5      603.93      727.18     73.75 o
   9  -1   5       50.05       78.36     44.94 o
 -10   0   5       56.41       59.93     44.94 o
  -9   0   5      619.52      541.64     69.15 o
  -8   0   5      128.93       79.61     24.60 o
  -7   0   5      864.48      872.18     82.40 o
  -6   0   5       19.77        8.35     13.43 o
  -5   0   5     1235.99     1517.21     47.68 o
  -4   0   5      358.12      269.97     16.35 o
  -3   0   5     1143.31     1126.94     33.38 o
  -2   0   5     1098.67     1106.59     27.62 o
  -1   0   5     1878.40     1575.61     33.82 o
   0   0   5     3436.50     3599.48     73.82 o
   1   0   5     5770.48     5853.01     89.63 o
   2   0   5     2447.44     2694.08     52.20 o
   3   0   5        1.45       28.80     13.31 o
   4   0   5     2079.02     2084.73     49.31 o
   5   0   5      757.19      753.08     30.61 o
   6   0   5      435.26      443.21     36.67 o
   7   0   5       59.68       45.51     23.62 o
   8   0   5      278.65      256.56     37.07 o
   9   0   5     1414.10     1515.43    107.17 o
 -10   1   5       35.23       40.33     41.49 o
  -9   1   5      570.76      626.91     72.60 o
  -8   1   5        4.06       36.88     31.12 o
  -7   1   5     2547.64     2538.64     77.43 o
  -6   1   5     3604.52     3604.16     70.69 o
  -5   1   5     2043.87     1848.60     43.90 o
  -4   1   5      328.87      330.13     17.64 o
  -3   1   5      456.88      414.97     17.89 o
  -2   1   5      515.15      568.86     19.96 o
  -1   1   5      220.29      194.79     13.17 o
   0   1   5      733.51     1008.03     27.93 o
   1   1   5      190.73      233.49     29.77 o
   2   1   5      455.10      424.23     19.90 o
   3   1   5     4342.80     4120.59     74.15 o
   4   1   5     1448.65     1334.13     38.76 o
   5   1   5       10.69        8.72     11.15 o
   6   1   5      309.74      309.50     32.12 o
   7   1   5       40.81       22.64     20.67 o
   8   1   5       35.09        9.74     43.22 o
   9   1   5        0.22       18.29     28.03 o
 -10   2   5        3.35       14.98     38.03 o
  -9   2   5     1077.75     1212.34     97.96 o
  -8   2   5      911.24      919.63     80.67 o
  -7   2   5       91.75      101.41     35.72 o
  -6   2   5       49.10       67.93     20.63 o
  -5   2   5     3991.17     4398.46     78.19 o
  -4   2   5     2295.78     2163.84     74.79 o
  -3   2   5      213.50      314.87     28.46 o
  -2   2   5     1152.21     1242.06     31.99 o
  -1   2   5    18666.09    18849.48    247.72 o
   0   2   5      423.08      400.31     18.56 o
   1   2   5      175.12      159.19     29.64 o
   2   2   5      530.84      624.85     25.02 o
   3   2   5      157.59      139.64     31.83 o
   4   2   5     1534.17     1594.41     50.64 o
   5   2   5     4358.77     4303.07    109.22 o
   6   2   5     3044.87     2910.18     92.19 o
   7   2   5      161.53      120.55     29.30 o
   8   2   5       24.59       -3.92     21.87 o
   9   2   5      214.58      265.83     42.82 o
 -10   3   5      232.76      212.04     57.62 o
  -9   3   5      349.25      217.81     53.01 o
  -8   3   5      167.60      123.31     43.79 o
  -7   3   5      959.35      905.37     47.56 o
  -6   3   5     1635.80     1545.03     57.10 o
  -5   3   5     1262.41     1308.53     36.25 o
  -4   3   5      572.60      738.45     36.88 o
  -3   3   5     1468.22     1429.12     35.61 o
  -2   3   5     7865.75     7918.00    117.62 o
  -1   3   5    20733.69    21255.31    278.98 o
   0   3   5     1644.56     1566.64     38.45 o
   1   3   5      495.55      487.33     21.94 o
   2   3   5     2066.57     2163.98     60.21 o
   3   3   5     2117.81     1880.06     47.70 o
   4   3   5        1.93       14.41     11.82 o
   5   3   5        0.04       -1.86     15.75 o
   6   3   5     1321.69     1251.53     81.82 o
   7   3   5      265.45      222.74     34.20 o
   8   3   5        3.43      -14.69     22.43 o
   9   3   5       31.85       -4.09     27.68 o
 -10   4   5       10.07       16.13     44.94 o
  -9   4   5      252.54      293.87     59.93 o
  -8   4   5       58.17       39.18     36.88 o
  -7   4   5      123.02      117.61     25.26 o
  -6   4   5       85.20       45.73     19.14 o
  -5   4   5       14.41       23.47     15.23 o
  -4   4   5      252.76      336.31     40.43 o
  -3   4   5       33.40       27.98      9.58 o
  -2   4   5     1149.59     1203.53     33.05 o
  -1   4   5      687.84      705.60     26.21 o
   0   4   5     3184.05     3598.95     68.41 o
   1   4   5      511.28      576.95     25.57 o
   2   4   5        1.26        3.12      9.94 o
   3   4   5       64.68       73.94     16.34 o
   4   4   5     1021.10     1024.31     36.60 o
   5   4   5     2603.94     2728.74    167.68 o
   6   4   5      824.13      752.08     86.43 o
   7   4   5       18.66       13.46     22.64 o
   8   4   5      186.36      166.62     36.24 o
   9   4   5      177.44      263.73     65.69 o
 -10   5   5       99.58        9.22     46.10 o
  -9   5   5        0.95       23.05     42.64 o
  -8   5   5       24.39       25.35     32.27 o
  -7   5   5      135.12      158.88     29.20 o
  -6   5   5     1442.93     1468.74     61.05 o
  -5   5   5     1841.19     1664.22     63.12 o
  -4   5   5      527.61      526.80     93.35 o
  -3   5   5     6372.29     5904.75     96.80 o
  -2   5   5     7100.55     7106.82    113.06 o
  -1   5   5    11517.28    11902.09    173.64 o
   0   5   5     4249.45     4154.56     78.92 o
   1   5   5       60.83       53.23     12.99 o
   2   5   5      933.20     1157.92     71.92 o
   3   5   5      266.18      180.78     18.96 o
   4   5   5      451.01      425.06     36.56 o
   5   5   5       41.89       44.48     22.31 o
   6   5   5      115.06      208.57     54.16 o
   7   5   5     1037.06     1088.03     65.46 o
   8   5   5       23.23      -13.65     25.43 o
 -10   6   5       76.90      -11.52     43.79 o
  -9   6   5     1301.93     1158.18    104.87 o
  -8   6   5     2389.01     2335.95    118.70 o
  -7   6   5      148.01       88.99     40.91 o
  -6   6   5      207.25      172.86     42.64 o
  -5   6   5      380.10      432.16     53.01 o
  -4   6   5       80.44       37.64     19.14 o
  -3   6   5       50.03       24.41     17.71 o
  -2   6   5      847.01      907.53     32.06 o
  -1   6   5     2224.46     2227.24     54.20 o
   0   6   5        1.10       33.41     12.23 o
   1   6   5      635.74      527.14     47.65 o
   2   6   5        8.78       14.70     12.33 o
   3   6   5      264.62      245.70     23.11 o
   4   6   5      138.30      121.40     26.47 o
   5   6   5     2649.80     2878.06     96.60 o
   6   6   5      382.66      315.61     80.09 o
   7   6   5       11.09        2.01     25.22 o
   8   6   5       20.12       19.98     28.13 o
  -9   7   5      244.17      251.23     64.54 o
  -8   7   5        5.45       41.22     33.42 o
  -7   7   5      249.37      252.38     51.86 o
  -6   7   5      130.28       79.52     34.57 o
  -5   7   5       17.19       25.35     27.66 o
  -4   7   5      213.87      260.45     44.94 o
  -3   7   5     1421.47     1406.51    116.97 o
  -2   7   5     2267.99     1934.25     50.80 o
  -1   7   5     1679.50     1665.84     48.81 o
   0   7   5      501.19      433.44     27.78 o
   1   7   5      256.72      332.46     25.37 o
   2   7   5     2463.78     2267.50     60.73 o
   3   7   5     1035.75     1072.60     41.44 o
   4   7   5      165.88      218.37     33.14 o
   5   7   5        5.96      -18.82     20.77 o
   6   7   5        4.53      -21.97     23.95 o
   7   7   5      121.96       91.07     33.75 o
   8   7   5      167.54       94.22     36.91 o
  -9   8   5      366.24      229.33     65.69 o
  -8   8   5      840.23      837.91     60.24 o
  -7   8   5      730.38      809.00     82.97 o
  -6   8   5       10.77      -10.37     31.12 o
  -5   8   5       79.03       74.91     35.72 o
  -4   8   5        9.45       63.38     34.57 o
  -3   8   5       15.83       19.59     28.81 o
  -2   8   5      888.78      892.27     50.81 o
  -1   8   5     1542.70     1467.24     47.81 o
   0   8   5      201.90      235.66     31.10 o
   1   8   5      579.54      573.19     66.45 o
   2   8   5       30.53       23.90     16.80 o
   3   8   5        1.80       -9.81     15.04 o
   4   8   5      669.82      701.46     55.89 o
   5   8   5      293.49      274.96     39.01 o
   6   8   5      513.18      483.95     79.52 o
   7   8   5        1.65      -24.91     24.91 o
  -8   9   5       84.17       90.09     34.45 o
  -7   9   5       94.20       49.55     46.10 o
  -6   9   5      620.77      454.05     69.15 o
  -5   9   5      486.76      555.47     70.30 o
  -4   9   5       81.27      117.55     42.64 o
  -3   9   5     1005.10     1064.83     88.74 o
  -2   9   5     2409.64     2769.01    183.81 o
  -1   9   5     1358.06     1356.34     63.99 o
   0   9   5      303.53      354.14     29.68 o
   1   9   5      245.76      197.97     24.83 o
   2   9   5      558.30      643.85     50.44 o
   3   9   5     1043.21     1040.27     61.87 o
   4   9   5      187.76      288.69     85.28 o
   5   9   5      109.96       89.49     69.72 o
   6   9   5       91.90       78.83     32.93 o
  -8  10   5      538.73      607.37     60.86 o
  -7  10   5      499.90      505.91     79.52 o
  -6  10   5      311.44      289.26     65.69 o
  -5  10   5       93.32       63.38     42.64 o
  -4  10   5       32.30       44.94     38.03 o
  -3  10   5       30.31       57.62     40.33 o
  -2  10   5       29.19       84.70     29.34 o
  -1  10   5      343.25      277.02     38.71 o
   0  10   5      105.15      100.58     23.07 o
   1  10   5        7.22      -11.51     17.89 o
   2  10   5      229.03      223.45     28.60 o
   3  10   5        0.51        3.22     23.46 o
   4  10   5       36.34       55.25     30.55 o
   5  10   5       27.73       18.05     29.39 o
   6  10   5      132.01      124.69     37.89 o
  -7  11   5       92.35       82.97     54.16 o
  -6  11   5      417.55      336.51     74.91 o
  -5  11   5      272.27      283.49     63.38 o
  -4  11   5       26.47       -1.15     41.49 o
  -3  11   5       10.95       10.44     36.88 o
  -2  11   5      608.27      764.55     91.62 o
  -1  11   5     2971.33     3145.56    109.09 o
   0  11   5        5.77       -0.55     26.47 o
   1  11   5        1.51      -18.71     18.71 o
   2  11   5      235.66      376.08     52.43 o
   3  11   5      134.77      122.69     40.33 o
   4  11   5       44.27       47.34     42.64 o
   5  11   5       14.22        0.99     53.59 o
  -6  12   5       39.19       43.79     55.32 o
  -5  12   5      410.46      533.57     87.58 o
  -4  12   5      163.09      215.50     63.38 o
  -3  12   5        4.68       12.69     31.30 o
  -2  12   5       30.69       24.78     32.60 o
  -1  12   5       29.12       67.55     33.81 o
   0  12   5      262.50      295.93     78.36 o
   1  12   5      200.62      169.49     93.92 o
   2  12   5        0.57      -22.25     24.76 o
   3  12   5       66.11       79.32     39.18 o
   4  12   5        0.77      -26.85     26.85 o
  -4  13   5       29.48       94.50     40.74 o
  -3  13   5       75.23       60.86     37.57 o
  -2  13   5      215.10      427.75     53.96 o
  -1  13   5      519.55      522.65     57.10 o
   0  13   5        1.13        6.25     32.47 o
   1  13   5      167.08      103.67     55.32 o
   2  13   5       87.50      127.92     58.77 o
  -1  14   5        9.51       22.84     39.09 o
  -1 -14   6      181.80      186.69     61.08 o
   0 -14   6      106.41       -2.30     46.10 o
   1 -14   6       63.47       94.50     55.32 o
  -4 -13   6        3.30      -31.12     39.18 o
  -3 -13   6      154.36      142.90     50.71 o
  -2 -13   6        1.53       29.96     39.18 o
  -1 -13   6       63.55       29.96     44.94 o
   0 -13   6       48.57       24.20     42.64 o
   1 -13   6      147.98      176.32     58.77 o
   2 -13   6       11.72       -4.61     47.25 o
   3 -13   6      131.55      220.11     63.38 o
  -5 -12   6      351.54      284.65     65.69 o
  -4 -12   6      256.79      239.70     58.77 o
  -3 -12   6      209.63      165.95     50.71 o
  -2 -12   6      797.62      727.75    112.36 o
  -1 -12   6      957.46     1059.57     63.92 o
   0 -12   6       18.08        4.61     40.33 o
   1 -12   6      233.77      250.07     62.23 o
   2 -12   6       40.71      147.51     58.77 o
   3 -12   6        2.35       51.86     43.79 o
   4 -12   6      440.89      351.49     72.60 o
   5 -12   6       45.22        8.07     49.55 o
  -6 -11   6       69.72       54.16     47.25 o
  -5 -11   6       28.56       69.15     40.33 o
  -4 -11   6       35.15      -23.05     32.27 o
  -3 -11   6      201.32      275.43     53.01 o
  -2 -11   6       13.15       28.77     23.59 o
  -1 -11   6       10.28       33.66     23.13 o
   0 -11   6      171.59      124.81     27.97 o
   1 -11   6      362.44      409.11     66.84 o
   2 -11   6     2057.97     1855.39    125.61 o
   3 -11   6      423.73      328.44     65.69 o
   4 -11   6      339.63      247.77     63.38 o
   5 -11   6      785.69      750.22     96.80 o
   6 -11   6      898.48      915.02    108.33 o
  -7 -10   6       78.56       73.75     48.40 o
  -6 -10   6      482.31      545.09     79.52 o
  -5 -10   6      164.89      101.41     42.64 o
  -4 -10   6        2.31      -20.74     28.81 o
  -3 -10   6        0.53       -4.61     26.51 o
  -2 -10   6      322.52      289.25     35.01 o
  -1 -10   6     1706.91     1862.92     73.67 o
   0 -10   6     1757.30     1638.58     66.99 o
   1 -10   6     1160.12     1254.98     97.96 o
   2 -10   6       33.46       81.82     41.49 o
   3 -10   6        3.59      -25.35     29.96 o
   4 -10   6       56.06       54.16     42.64 o
   5 -10   6        4.71       29.96     41.49 o
   6 -10   6      585.43      684.54     94.50 o
  -8  -9   6       14.61       28.81     43.79 o
  -7  -9   6      155.32      116.39     49.55 o
  -6  -9   6      342.32      260.45     58.77 o
  -5  -9   6      147.34      131.38     43.79 o
  -4  -9   6      337.62      431.00     61.08 o
  -3  -9   6      107.50       61.22     22.77 o
  -2  -9   6      386.27      428.08     37.89 o
  -1  -9   6        5.78        5.38     18.32 o
   0  -9   6      299.34      315.89     32.94 o
   1  -9   6      934.02      912.12     59.93 o
   2  -9   6     1834.85     2015.58    119.85 o
   3  -9   6        9.16       44.94     35.72 o
   4  -9   6     3669.53     3752.27    176.32 o
   5  -9   6     1364.57     1438.22    109.48 o
   6  -9   6     1233.60     1095.95    103.72 o
   7  -9   6      649.81      731.78     94.50 o
  -8  -8   6       40.77       17.29     39.18 o
  -7  -8   6       51.91       93.35     46.10 o
  -6  -8   6     1593.79     1707.88    112.94 o
  -5  -8   6     1494.47     1552.31    101.41 o
  -4  -8   6      531.67      608.48     64.54 o
  -3  -8   6       32.18       19.92     17.29 o
  -2  -8   6      516.44      547.74     39.09 o
  -1  -8   6     3117.35     3019.31     88.19 o
   0  -8   6     5145.09     5124.26    122.73 o
   1  -8   6        2.63      -12.56     12.56 o
   2  -8   6       53.88       34.25     18.53 o
   3  -8   6      661.72      637.29     71.45 o
   4  -8   6      263.83      356.10     62.23 o
   5  -8   6        0.06       42.64     39.18 o
   6  -8   6      327.77      368.77     66.84 o
   7  -8   6      193.50      342.27     70.30 o
   8  -8   6      249.33      114.09     57.62 o
  -9  -7   6      285.91      206.28     62.23 o
  -8  -7   6      284.22      235.09     57.62 o
  -7  -7   6        8.40        8.07     31.12 o
  -6  -7   6      567.49      569.29     69.15 o
  -5  -7   6      248.55      285.80     50.71 o
  -4  -7   6      416.99      337.66     50.71 o
  -3  -7   6      490.19      459.77     34.57 o
  -2  -7   6      141.83      141.26     21.96 o
  -1  -7   6      646.00      638.31     38.70 o
   0  -7   6      819.86      746.42     75.48 o
   1  -7   6        6.20       17.29     14.07 o
   2  -7   6      232.99      206.74     25.20 o
   3  -7   6      875.47      757.47     42.91 o
   4  -7   6      197.35      162.49     43.79 o
   5  -7   6      768.22      985.32     89.89 o
   6  -7   6     2026.53     2394.72    135.99 o
   7  -7   6      118.36      179.78     54.16 o
  -9  -6   6      112.98       64.04     30.55 o
  -8  -6   6        9.65      -11.37     21.14 o
  -7  -6   6      421.95      430.44     39.01 o
  -6  -6   6      824.16      886.21     48.17 o
  -5  -6   6     3082.35     2954.20    127.34 o
  -4  -6   6      882.98      701.96     36.20 o
  -3  -6   6     3624.16     3342.36     65.15 o
  -2  -6   6     1277.85     1258.50     33.06 o
  -1  -6   6     3622.77     3508.87     89.59 o
   0  -6   6     6999.31     6593.52    288.68 o
   1  -6   6     1118.84     1223.00     48.45 o
   2  -6   6      542.99      565.32     26.20 o
   3  -6   6      655.73      607.52     28.86 o
   4  -6   6       83.86      153.64     23.54 o
   5  -6   6       88.89       60.18     38.03 o
   6  -6   6      171.89       96.75     28.03 o
   7  -6   6       64.91      102.46     30.93 o
   8  -6   6       33.71      130.22     49.55 o
  -9  -5   6        2.62        6.86     24.84 o
  -8  -5   6      259.54      245.56     35.38 o
  -7  -5   6      342.38      297.18     33.96 o
  -6  -5   6       72.17       97.23     36.88 o
  -5  -5   6      253.90      237.98     24.89 o
  -4  -5   6     1271.18     1349.68     37.38 o
  -3  -5   6     2438.61     3078.94     59.31 o
  -2  -5   6     1056.30     1088.16     56.84 o
  -1  -5   6      170.85      182.15     33.42 o
   0  -5   6     5129.97     4790.97    106.52 o
   1  -5   6     2088.30     2363.05     47.99 o
   2  -5   6      185.44      185.83     15.85 o
   3  -5   6       30.18       15.55     10.73 o
   4  -5   6      154.24       98.94     15.67 o
   5  -5   6     1703.31     1889.02     68.42 o
   6  -5   6     4198.15     4568.06    223.57 o
   7  -5   6      346.30      343.80     41.00 o
   8  -5   6       82.55       77.21     44.94 o
   9  -5   6      181.86      194.76     59.93 o
 -10  -4   6      261.09      302.82     43.54 o
  -9  -4   6      148.18      187.33     34.63 o
  -8  -4   6      237.19      261.40     70.87 o
  -7  -4   6      256.28      250.61     31.18 o
  -6  -4   6      116.21      130.46     27.66 o
  -5  -4   6     3873.34     3745.39     92.85 o
  -4  -4   6     7711.17     7673.42    118.17 o
  -3  -4   6       59.99       47.19     10.06 o
  -2  -4   6     3349.45     3568.31     60.62 o
  -1  -4   6     2034.24     2192.50     60.30 o
   0  -4   6     2812.77     2111.47     59.42 o
   1  -4   6       14.69        8.41      6.77 o
   2  -4   6     4968.72     4584.55     79.13 o
   3  -4   6     1090.71     1042.83     33.46 o
   4  -4   6     1338.96     1256.51     63.92 o
   5  -4   6      660.82      696.61     32.83 o
   6  -4   6     1532.52     1408.42     84.70 o
   7  -4   6        1.23      -19.10     19.95 o
   8  -4   6        6.01       47.25     40.33 o
   9  -4   6      357.41      326.13     64.54 o
 -10  -3   6        1.37       19.97     26.85 o
  -9  -3   6       22.27       29.85     25.66 o
  -8  -3   6      549.55      493.68     43.10 o
  -7  -3   6       36.89       10.69     21.90 o
  -6  -3   6      296.65      396.56     32.81 o
  -5  -3   6        7.96       16.74     13.78 o
  -4  -3   6     2527.09     2522.60     63.82 o
  -3  -3   6     4026.29     4462.07     74.38 o
  -2  -3   6     2233.91     2153.51     73.42 o
  -1  -3   6     3758.95     3452.67     78.63 o
   0  -3   6      309.96      443.11     26.08 o
   1  -3   6     1254.64     1248.29     29.59 o
   2  -3   6     7589.22     8704.48    129.13 o
   3  -3   6        5.87       13.45      9.02 o
   4  -3   6      251.09      241.01     34.73 o
   5  -3   6      430.72      399.68     33.09 o
   6  -3   6     1280.42     1333.39     55.13 o
   7  -3   6      122.12      163.64     40.33 o
   8  -3   6      361.91      290.41     57.62 o
   9  -3   6      794.09      891.97     89.89 o
 -10  -2   6      805.93      974.95     89.89 o
  -9  -2   6      778.51      804.24     63.38 o
  -8  -2   6      359.98      333.97     69.15 o
  -7  -2   6      633.64      647.86     50.71 o
  -6  -2   6     2486.90     2505.42     74.92 o
  -5  -2   6     1996.98     2071.64     47.57 o
  -4  -2   6     2801.33     2514.86     58.19 o
  -3  -2   6      396.10      399.49     22.72 o
  -2  -2   6     3324.95     3096.43     54.74 o
  -1  -2   6     2997.56     3002.19     70.08 o
   0  -2   6     1305.01      934.76     23.14 o
   1  -2   6      218.19      263.21     14.68 o
   2  -2   6     5463.88     5183.72     85.33 o
   3  -2   6     3254.96     3466.31     71.75 o
   4  -2   6     2491.92     2423.73     56.19 o
   5  -2   6       97.94       73.55     15.53 o
   6  -2   6      220.16      224.05     42.49 o
   7  -2   6        1.47        5.53     19.95 o
   8  -2   6        7.61        0.00     34.57 o
   9  -2   6       66.18      124.46     47.25 o
 -10  -1   6       54.93       55.32     46.10 o
  -9  -1   6       60.96       89.89     41.49 o
  -8  -1   6        7.54       28.67     19.51 o
  -7  -1   6      940.81      883.52     47.54 o
  -6  -1   6        7.61        6.34     14.67 o
  -5  -1   6      810.65      747.20     29.17 o
  -4  -1   6      116.25      153.09     16.80 o
  -3  -1   6     2945.71     2994.24     56.40 o
  -2  -1   6       62.95       75.39     11.25 o
  -1  -1   6      340.14      330.70     17.65 o
   0  -1   6     2873.56     2737.67     60.08 o
   1  -1   6    14900.51    14551.92    197.12 o
   2  -1   6     7671.26     8578.14    127.67 o
   3  -1   6     1257.41     1206.10     43.62 o
   4  -1   6      511.99      506.64     25.90 o
   5  -1   6       18.24       14.73     11.74 o
   6  -1   6       32.69       38.11     18.32 o
   7  -1   6       54.04       42.64     23.13 o
   8  -1   6        8.33      -20.74     27.66 o
   9  -1   6      803.47      791.71     81.82 o
 -10   0   6       37.06       32.27     39.18 o
  -9   0   6      538.51      540.48     66.84 o
  -8   0   6      237.39      226.78     48.98 o
  -7   0   6     1405.55     1451.41     92.19 o
  -6   0   6     2458.81     2436.76     72.85 o
  -5   0   6    13824.27    15094.77    210.62 o
  -4   0   6     3240.12     3024.31     58.71 o
  -3   0   6      139.52      184.68     14.15 o
  -2   0   6     4111.41     3410.80     60.19 o
  -1   0   6     2336.31     2167.31     44.57 o
   0   0   6     1269.91     1730.14     86.56 o
   1   0   6     4905.80     5659.29     90.44 o
   2   0   6      380.35      419.43     20.56 o
   3   0   6      210.78      169.28     15.35 o
   4   0   6     3185.38     3285.56     68.11 o
   5   0   6       30.66       40.66     13.00 o
   6   0   6      248.04      228.81     28.92 o
   7   0   6       29.06       55.78     23.21 o
   8   0   6        0.18      -13.83     21.19 o
   9   0   6        0.18       87.58     44.94 o
 -10   1   6       34.25       17.29     38.03 o
  -9   1   6      234.36      273.12     56.47 o
  -8   1   6      675.83      746.77     72.60 o
  -7   1   6      221.43      214.35     26.85 o
  -6   1   6     1293.40     1336.21     60.70 o
  -5   1   6     1321.21     1371.11     51.00 o
  -4   1   6      629.31      639.32     36.73 o
  -3   1   6      141.16      122.98     12.19 o
  -2   1   6     1071.87     1298.96     32.82 o
  -1   1   6     2550.49     2532.70     59.41 o
   0   1   6     2881.80     2924.83     56.98 o
   1   1   6      667.34      519.88     22.82 o
   2   1   6     4215.89     4061.74     88.39 o
   3   1   6      114.76       92.09     13.67 o
   4   1   6      797.51      777.26     30.98 o
   5   1   6     2586.34     2419.98     59.19 o
   6   1   6      783.72      708.81     78.94 o
   7   1   6       75.78       68.41     24.60 o
   8   1   6       14.30       30.79     25.58 o
   9   1   6      421.44      440.86     49.69 o
 -10   2   6       50.73       17.29     38.03 o
  -9   2   6        1.86      -21.90     35.72 o
  -8   2   6      108.81      106.02     36.88 o
  -7   2   6      898.69      965.73     74.91 o
  -6   2   6     5146.96     5115.95     92.06 o
  -5   2   6     6827.41     6830.92    110.38 o
  -4   2   6     3024.73     3220.16     62.23 o
  -3   2   6      221.36      244.89     16.26 o
  -2   2   6     2130.40     1885.11     45.03 o
  -1   2   6     6080.01     5728.91    166.18 o
   0   2   6     3316.88     3442.43     64.74 o
   1   2   6     1425.69     1428.60     38.59 o
   2   2   6     2639.71     2635.16     56.94 o
   3   2   6     2352.47     2487.82     56.72 o
   4   2   6     1119.70     1139.50     37.40 o
   5   2   6      246.96      225.77     28.71 o
   6   2   6       80.04       70.47     24.60 o
   7   2   6      122.22       82.62     27.40 o
   8   2   6       28.11       27.47     29.39 o
   9   2   6       11.88      -25.93     25.93 o
 -10   3   6        3.75      -27.66     38.03 o
  -9   3   6      314.40      232.79     54.16 o
  -8   3   6       43.16       47.25     31.12 o
  -7   3   6        2.76       16.26     19.03 o
  -6   3   6       16.19       11.34     17.87 o
  -5   3   6      990.84      959.36     32.02 o
  -4   3   6     1852.87     2005.55     46.53 o
  -3   3   6     1670.63     1823.98     43.62 o
  -2   3   6       39.63       54.28     10.99 o
  -1   3   6       68.75      138.97     17.82 o
   0   3   6     6909.24     7157.05    177.23 o
   1   3   6      118.80       93.87     15.36 o
   2   3   6     3534.88     3431.87     85.28 o
   3   3   6      251.24      231.93     20.21 o
   4   3   6      566.35      499.88     27.76 o
   5   3   6     1365.69     1302.80     73.18 o
   6   3   6      148.56      127.33     61.08 o
   7   3   6       23.00        3.39     20.18 o
   8   3   6       28.63       19.50     32.84 o
   9   3   6      161.27      108.67     40.91 o
 -10   4   6      227.47      352.64     72.60 o
  -9   4   6      133.84       51.86     42.64 o
  -8   4   6       14.14       10.37     32.27 o
  -7   4   6       93.16       50.71     22.82 o
  -6   4   6     1625.10     1627.44     88.74 o
  -5   4   6     3120.22     3022.16     85.46 o
  -4   4   6      673.87      748.41     27.93 o
  -3   4   6      690.01      713.24     27.19 o
  -2   4   6     4590.12     5061.79    126.77 o
  -1   4   6    10958.02    10440.91    154.90 o
   0   4   6      412.68      387.46     22.22 o
   1   4   6      840.32      765.16     30.02 o
   2   4   6      438.88      410.79     24.73 o
   3   4   6      125.39      189.30     24.25 o
   4   4   6      534.91      497.08     28.45 o
   5   4   6      235.31      175.58     37.45 o
   6   4   6      251.07      261.94     35.71 o
   7   4   6      271.38      236.67     37.73 o
   8   4   6        0.03       37.07     28.51 o
 -10   5   6       87.92      167.10     56.47 o
  -9   5   6      596.49      841.26     89.89 o
  -8   5   6     1551.38     1728.63    112.94 o
  -7   5   6        3.74       -0.13     38.03 o
  -6   5   6        2.66       14.84     20.32 o
  -5   5   6       14.04       27.08     19.51 o
  -4   5   6       10.17      -11.18     14.28 o
  -3   5   6       72.48       78.76     15.12 o
  -2   5   6     3159.73     3243.10     65.65 o
  -1   5   6      630.62      587.68     27.23 o
   0   5   6      717.31      728.59     30.31 o
   1   5   6       19.85       25.35     12.64 o
   2   5   6      133.30       79.43     15.56 o
   3   5   6        9.80      -10.48     11.64 o
   4   5   6      189.76      212.47     43.22 o
   5   5   6     2658.29     2663.13    130.80 o
   6   5   6     1582.81     1738.12     76.46 o
   7   5   6      267.53      267.32     40.42 o
   8   5   6        0.27        6.51     27.56 o
  -9   6   6       54.02      -33.42     33.42 o
  -8   6   6       93.42       66.57     34.57 o
  -7   6   6       41.96       97.96     27.56 o
  -6   6   6     1413.42     1644.71     68.82 o
  -5   6   6     1939.77     1792.64     96.80 o
  -4   6   6      546.10      546.19     43.79 o
  -3   6   6      471.87      483.97     36.26 o
  -2   6   6     5832.69     5993.61    124.03 o
  -1   6   6     1563.73     1515.19     45.22 o
   0   6   6     1360.98     1389.97     67.13 o
   1   6   6        3.32        8.78     11.94 o
   2   6   6      198.09      218.40     21.69 o
   3   6   6      624.06      583.62     31.84 o
   4   6   6      496.31      492.81     42.16 o
   5   6   6       96.57       72.55     26.85 o
   6   6   6      275.53      365.27     44.27 o
   7   6   6        8.55       17.29     27.40 o
   8   6   6       19.11       20.62     30.45 o
  -9   7   6      130.23      209.74     62.23 o
  -8   7   6      601.41      595.58     53.15 o
  -7   7   6       61.08       42.16     31.12 o
  -6   7   6        0.16       20.74     22.00 o
  -5   7   6       74.81      146.34     29.73 o
  -4   7   6       34.51       62.47     23.59 o
  -3   7   6      280.78      262.19     31.37 o
  -2   7   6        8.79       24.66     21.08 o
  -1   7   6      272.35      270.93     24.42 o
   0   7   6        1.95       14.17     13.00 o
   1   7   6      352.24      384.59     31.43 o
   2   7   6       64.92       45.75     16.60 o
   3   7   6       99.92      123.32     24.45 o
   4   7   6      110.26       27.04     22.64 o
   5   7   6      906.23     1032.69     91.04 o
   6   7   6      594.60      825.37     93.92 o
   7   7   6        1.93       21.43     30.02 o
  -9   8   6      223.05      217.81     63.38 o
  -8   8   6      219.65      260.62     46.67 o
  -7   8   6        1.85       19.89     26.47 o
  -6   8   6      259.60      320.49     40.18 o
  -5   8   6      896.10      809.75     54.07 o
  -4   8   6      388.78      360.18     47.83 o
  -3   8   6      111.83       73.68     29.96 o
  -2   8   6     4288.58     4234.24    116.76 o
  -1   8   6     2154.27     2370.47     63.57 o
   0   8   6     1021.22     1137.50     45.08 o
   1   8   6        7.75       16.41     16.38 o
   2   8   6       82.38       65.85     25.03 o
   3   8   6      417.19      515.38     45.99 o
   4   8   6       62.40       31.13     24.76 o
   5   8   6        8.37       16.73     41.49 o
   6   8   6        0.09        8.97     25.92 o
   7   8   6        0.29       32.91     30.74 o
  -8   9   6      769.25      720.01     95.07 o
  -7   9   6      772.19      800.04     64.54 o
  -6   9   6        8.10        9.13     26.25 o
  -5   9   6      138.39      110.17     31.37 o
  -4   9   6      120.25      102.90     50.71 o
  -3   9   6        0.20      -24.20     24.20 o
  -2   9   6        5.69       16.13     23.63 o
  -1   9   6        0.34       15.87     21.14 o
   0   9   6       27.29       24.27     16.91 o
   1   9   6      149.41      202.70     25.92 o
   2   9   6       69.38       88.69     21.74 o
   3   9   6        3.24      -11.79     21.58 o
   4   9   6      126.27      158.75     35.74 o
   5   9   6      337.42      347.16     46.45 o
   6   9   6      422.11      426.85     51.51 o
  -7  10   6       11.83       10.83     30.48 o
  -6  10   6      658.62      552.63     83.55 o
  -5  10   6      563.20      420.96     47.62 o
  -4  10   6      208.95      265.99     39.71 o
  -3  10   6      206.08      203.87     36.91 o
  -2  10   6      521.07      660.23     52.89 o
  -1  10   6      564.64      659.39     52.44 o
   0  10   6       70.20       70.23     22.33 o
   1  10   6      232.54      240.36     29.41 o
   2  10   6      208.25      203.10     28.89 o
   3  10   6      540.11      477.29     49.30 o
   4  10   6      120.73      129.49     61.65 o
   5  10   6      154.35      137.63     38.07 o
  -7  11   6      494.59      440.10    124.46 o
  -6  11   6      128.62       99.52     38.65 o
  -5  11   6       35.58       16.71     31.78 o
  -4  11   6        5.99       29.83     55.32 o
  -3  11   6       91.78       72.93     33.00 o
  -2  11   6      162.13      219.33     40.52 o
  -1  11   6      204.94      151.36     39.76 o
   0  11   6      197.17      220.72     74.91 o
   1  11   6        0.93       18.42     21.65 o
   2  11   6       47.80       52.24     48.40 o
   3  11   6        6.10       -9.80     29.39 o
   4  11   6       61.65       73.84     58.77 o
   5  11   6      192.88      268.60     46.36 o
  -6  12   6      219.34      193.57     97.96 o
  -5  12   6       80.62       58.54     35.74 o
  -4  12   6      182.57      121.40     77.21 o
  -3  12   6       70.18       63.06     35.93 o
  -2  12   6      634.68      665.93     59.39 o
  -1  12   6     2073.02     2194.71    115.24 o
   0  12   6      187.78      221.93     42.31 o
   1  12   6       50.20       52.39     47.25 o
   2  12   6       30.48      -11.77     44.94 o
   3  12   6        7.28       -8.38     28.85 o
  -4  13   6      118.38      179.65     45.29 o
  -3  13   6        9.86       47.25     37.48 o
  -2  13   6      109.39      189.60     99.11 o
  -1  13   6      110.34       62.83     39.09 o
   0  13   6       32.35      -24.30     29.53 o
   1  13   6       24.62      -20.50     32.56 o
   2  13   6       50.48       53.01     53.01 o
   0 -14   7        2.93      -33.42     44.94 o
  -3 -13   7      218.34      161.34     54.16 o
  -2 -13   7       25.65       28.81     39.18 o
  -1 -13   7      409.96      282.34     65.69 o
   0 -13   7      118.48       65.69     50.71 o
   1 -13   7       38.34       28.81     47.25 o
   2 -13   7        1.10       -3.46     51.86 o
   3 -13   7       99.02      127.92     54.16 o
  -5 -12   7       40.40       -6.91     42.64 o
  -4 -12   7       32.64       32.27     40.33 o
  -3 -12   7      539.11      588.89     73.75 o
  -2 -12   7      262.04      298.23     44.94 o
  -1 -12   7        0.35      -14.02     23.44 o
   0 -12   7       15.64       -5.76     38.03 o
   1 -12   7      184.79      263.90     62.23 o
   2 -12   7      824.54      938.07    101.41 o
   3 -12   7        2.79      -35.72     35.72 o
   4 -12   7       57.01       43.79     49.55 o
  -6 -11   7      310.27      189.00     62.23 o
  -5 -11   7      540.10      667.25     84.13 o
  -4 -11   7      436.33      486.32     69.15 o
  -3 -11   7      154.75      177.47     47.25 o
  -2 -11   7      116.08      119.41     58.20 o
  -1 -11   7     1056.61     1087.99     61.44 o
   0 -11   7      329.55      346.61     53.59 o
   1 -11   7       17.95       64.54     42.64 o
   2 -11   7      862.51      707.58     85.28 o
   3 -11   7       54.14       81.82     47.25 o
   4 -11   7      121.52       89.89     47.25 o
   5 -11   7        2.65      -28.81     42.64 o
  -7 -10   7      120.38      187.84     59.93 o
  -6 -10   7      155.48      115.24     50.71 o
  -5 -10   7       25.20      -21.90     31.12 o
  -4 -10   7        2.75      -27.66     27.66 o
  -3 -10   7        0.99        0.00     27.66 o
  -2 -10   7        5.55       -5.96     19.14 o
  -1 -10   7      174.82      151.42     43.22 o
   0 -10   7      143.37      129.39     27.68 o
   1 -10   7      594.96      606.17     73.75 o
   2 -10   7     3041.00     3111.53    160.19 o
   3 -10   7      875.67      794.02     88.74 o
   4 -10   7        3.00        1.15     39.18 o
   5 -10   7     1249.00     1356.40    117.55 o
   6 -10   7      700.00      755.99    100.26 o
  -8  -9   7      121.78      106.02     50.71 o
  -7  -9   7       15.50        2.30     38.03 o
  -6  -9   7      566.85      720.26     82.97 o
  -5  -9   7     2260.73     2193.05    126.77 o
  -4  -9   7      211.73      329.59     56.47 o
  -3  -9   7      145.63      152.56     28.85 o
  -2  -9   7      326.40      336.85     35.74 o
  -1  -9   7     1833.29     1814.78     70.31 o
   0  -9   7     1760.76     1808.05     70.00 o
   1  -9   7      427.63      403.93     67.99 o
   2  -9   7       34.07       65.69     38.03 o
   3  -9   7      908.82     1068.29     95.65 o
   4  -9   7       22.53       36.88     40.33 o
   5  -9   7       39.72      101.41     49.55 o
   6  -9   7      162.19      220.11     63.38 o
   7  -9   7      112.63       99.11     61.08 o
  -8  -8   7       47.30        3.46     38.03 o
  -7  -8   7       83.40       53.01     39.18 o
  -6  -8   7      161.96      203.98     49.55 o
  -5  -8   7      803.65      678.77     72.60 o
  -4  -8   7        0.90        2.30     25.35 o
  -3  -8   7      166.64      178.64     54.16 o
  -2  -8   7      640.35      719.63     45.22 o
  -1  -8   7      146.25      148.19     39.76 o
   0  -8   7     1341.73     1292.97     56.10 o
   1  -8   7     1118.60     1130.56    115.82 o
   2  -8   7      304.52      306.15     34.00 o
   3  -8   7        5.03       21.90     31.12 o
   4  -8   7      234.73      345.73     59.93 o
   5  -8   7     2011.41     2289.85    135.99 o
   6  -8   7     1762.88     2130.82    135.99 o
   7  -8   7     1559.86     1631.82    125.61 o
  -9  -7   7      132.21      134.83     54.16 o
  -8  -7   7       64.19       99.11     44.94 o
  -7  -7   7        7.81        4.61     28.81 o
  -6  -7   7      541.99      532.42     65.69 o
  -5  -7   7     4560.24     4106.06    168.25 o
  -4  -7   7     1049.80     1174.31     81.82 o
  -3  -7   7       82.09       78.41     32.27 o
  -2  -7   7      836.53      944.36     46.85 o
  -1  -7   7     3443.84     3429.05     93.90 o
   0  -7   7     8299.29     8024.67    167.74 o
   1  -7   7     2723.57     2502.98     77.42 o
   2  -7   7      141.90      180.13     25.73 o
   3  -7   7      449.64      463.26     36.79 o
   4  -7   7       37.72       89.89     40.33 o
   5  -7   7        0.97       -2.30     31.12 o
   6  -7   7      334.49      365.32     67.99 o
   7  -7   7      113.61       63.38     47.25 o
  -9  -6   7        9.47      -33.42     33.42 o
  -8  -6   7       42.79       69.15     40.33 o
  -7  -6   7      297.35      310.34     46.67 o
  -6  -6   7     1003.92      994.54     81.82 o
  -5  -6   7      814.44      826.28     72.60 o
  -4  -6   7      231.79      225.87     41.49 o
  -3  -6   7      284.14      219.75     31.12 o
  -2  -6   7      905.50     1026.37     45.63 o
  -1  -6   7     1960.76     2105.15     66.76 o
   0  -6   7      242.25      244.71     25.10 o
   1  -6   7     3325.21     3113.85     87.58 o
   2  -6   7      246.99      205.03     26.03 o
   3  -6   7      307.20      288.40     30.16 o
   4  -6   7      702.61      796.32     74.91 o
   5  -6   7     2088.42     1755.13    109.48 o
   6  -6   7     2058.27     2326.73    129.07 o
   7  -6   7      660.99      704.13     84.13 o
  -9  -5   7      648.44      695.76     66.26 o
  -8  -5   7       54.87       21.23     23.13 o
  -7  -5   7       29.10        9.81     19.95 o
  -6  -5   7      251.70      231.12     27.66 o
  -5  -5   7     1366.49     1372.48    134.26 o
  -4  -5   7      326.98      357.76     28.13 o
  -3  -5   7      863.17     1119.45     57.75 o
  -2  -5   7     2413.82     2124.90     64.69 o
  -1  -5   7     7326.85     6713.14    220.11 o
   0  -5   7    10156.10    10296.21    194.57 o
   1  -5   7      475.64      396.44     29.67 o
   2  -5   7       65.58      111.40     18.83 o
   3  -5   7       86.45      112.62     15.72 o
   4  -5   7        7.38       39.89     14.22 o
   5  -5   7        2.80      -13.66     27.66 o
   6  -5   7        4.65       24.46     21.96 o
   7  -5   7       29.54       35.28     26.03 o
   8  -5   7        6.09       12.68     38.03 o
 -10  -4   7      135.74      112.84     44.37 o
  -9  -4   7        2.61       -4.29     23.21 o
  -8  -4   7      611.38      675.33     49.53 o
  -7  -4   7      833.68      970.18     51.99 o
  -6  -4   7       32.88        8.54     15.87 o
  -5  -4   7      508.38      481.79     43.79 o
  -4  -4   7       11.03       21.51      9.86 o
  -3  -4   7      174.04      141.13     25.66 o
  -2  -4   7     2394.08     2573.73     62.84 o
  -1  -4   7      779.65      770.71     35.83 o
   0  -4   7     1061.10     1109.72     55.32 o
   1  -4   7     4475.75     4065.41     76.80 o
   2  -4   7      777.47      784.64     27.77 o
   3  -4   7      101.87       78.22     13.82 o
   4  -4   7      135.44      181.28     27.90 o
   5  -4   7      694.38      657.36     33.34 o
   6  -4   7     4734.53     5075.40    129.00 o
   7  -4   7     1605.15     1591.49     99.11 o
   8  -4   7       22.32       40.33     40.33 o
 -10  -3   7      683.79      647.05     55.00 o
  -9  -3   7     1476.67     1509.14    187.27 o
  -8  -3   7      504.41      468.64     41.54 o
  -7  -3   7       75.85       48.16     47.25 o
  -6  -3   7       97.18      131.29     22.77 o
  -5  -3   7     1860.37     1909.27     61.35 o
  -4  -3   7      214.34      207.67     25.59 o
  -3  -3   7      527.77      566.62     25.72 o
  -2  -3   7      974.75      765.83     25.93 o
  -1  -3   7     1373.29     1090.59     61.65 o
   0  -3   7     1409.26     1582.19     99.11 o
   1  -3   7     9042.67     8814.87    128.64 o
   2  -3   7      143.15      138.90     13.54 o
   3  -3   7     2787.16     2488.75     55.83 o
   4  -3   7      283.88      375.40     24.02 o
   5  -3   7       53.27       52.03     15.46 o
   6  -3   7      755.38      697.08     37.43 o
   7  -3   7        2.16        4.61     29.96 o
   8  -3   7        0.15      -27.66     32.27 o
   9  -3   7      115.21       93.35     51.86 o
 -10  -2   7        0.78       38.03     43.79 o
  -9  -2   7       12.92       57.79     25.58 o
  -8  -2   7       79.44       70.05     32.27 o
  -7  -2   7      228.76      197.99     28.49 o
  -6  -2   7      665.22      784.36     42.28 o
  -5  -2   7       58.79       27.45     11.27 o
  -4  -2   7      486.82      576.10     24.90 o
  -3  -2   7      999.43     1046.72     51.53 o
  -2  -2   7       76.89       66.81      9.50 o
  -1  -2   7      673.39      688.76     23.81 o
   0  -2   7     2218.96     1966.93     40.41 o
   1  -2   7    10101.10     9861.45    142.54 o
   2  -2   7    11753.95    11670.57    167.93 o
   3  -2   7     1288.92     1331.64     40.87 o
   4  -2   7      111.00       87.38     14.85 o
   5  -2   7     1949.37     2133.50     56.98 o
   6  -2   7      767.37      645.89     47.93 o
   7  -2   7     1042.36     1057.64     57.04 o
   8  -2   7        1.97      -32.27     32.27 o
   9  -2   7      430.33      379.15     67.99 o
 -10  -1   7      195.05      221.26     61.08 o
  -9  -1   7      604.32      504.76     67.99 o
  -8  -1   7      923.31      966.57     54.19 o
  -7  -1   7       25.19       33.69     29.96 o
  -6  -1   7     1340.09     1596.51     62.81 o
  -5  -1   7     3201.99     2895.15     62.25 o
  -4  -1   7     5252.80     5409.68    101.92 o
  -3  -1   7        2.05       14.50     11.52 o
  -2  -1   7     3664.15     3648.90     64.47 o
  -1  -1   7     3691.16     3359.47     60.81 o
   0  -1   7      130.88      107.46     11.74 o
   1  -1   7     1132.86      981.99     29.47 o
   2  -1   7     1902.19     2214.82     55.44 o
   3  -1   7     1348.46     1159.38     36.39 o
   4  -1   7     1615.84     1705.69     59.73 o
   5  -1   7       33.67       10.36     15.76 o
   6  -1   7      298.86      402.23     36.26 o
   7  -1   7      101.02      147.96     29.73 o
   8  -1   7       26.23       18.44     35.72 o
   9  -1   7        0.60        5.76     36.88 o
 -10   0   7       67.59      100.26     50.71 o
  -9   0   7       11.59      -32.27     32.27 o
  -8   0   7       42.30       17.29     34.57 o
  -7   0   7     2979.31     3218.62     92.27 o
  -6   0   7     1297.06     1307.86     99.11 o
  -5   0   7      231.15      281.20     20.60 o
  -4   0   7      197.05      223.33     17.27 o
  -3   0   7      101.29       89.67     19.23 o
  -2   0   7       18.40       25.16      8.77 o
  -1   0   7      726.96      726.98     25.92 o
   0   0   7       72.16       88.58     11.53 o
   1   0   7     1462.88     1378.14     56.53 o
   2   0   7    15391.70    14454.82    222.20 o
   3   0   7     2974.13     3185.18     65.89 o
   4   0   7      157.77      112.92     15.89 o
   5   0   7       97.89      114.52     17.78 o
   6   0   7       25.45       32.84     19.56 o
   7   0   7      882.87      858.51     89.31 o
   8   0   7       42.26       24.78     25.26 o
   9   0   7      239.53      256.99     61.08 o
 -10   1   7       23.37       19.59     38.03 o
  -9   1   7      235.43      186.69     49.55 o
  -8   1   7      736.52      699.52     71.45 o
  -7   1   7        7.16        0.85     14.91 o
  -6   1   7     3247.04     3029.34     77.33 o
  -5   1   7     7751.11     7767.21    123.66 o
  -4   1   7     3556.82     3469.32     66.69 o
  -3   1   7     2368.40     2311.40     49.89 o
  -2   1   7      267.54      303.46     18.31 o
  -1   1   7     3930.30     3310.75    129.87 o
   0   1   7     2066.50     1975.34     57.29 o
   1   1   7        2.14        4.77      8.51 o
   2   1   7      625.55      707.56     28.76 o
   3   1   7     1915.97     1789.25     47.07 o
   4   1   7     1544.96     1524.64     63.56 o
   5   1   7       45.46       22.78     14.04 o
   6   1   7      262.97      275.15     32.56 o
   7   1   7        6.78       56.59     23.59 o
   8   1   7      142.89      214.91     38.39 o
   9   1   7       43.77       28.23     30.97 o
 -10   2   7       26.07       86.43     47.25 o
  -9   2   7       85.49       46.10     40.33 o
  -8   2   7       29.78       39.18     34.57 o
  -7   2   7        2.14       21.90     24.20 o
  -6   2   7       72.48       67.91     15.09 o
  -5   2   7     1295.73     1393.11     40.35 o
  -4   2   7     2716.07     2738.82     58.12 o
  -3   2   7     1184.51     1130.21     48.82 o
  -2   2   7       52.83       61.36     11.74 o
  -1   2   7      603.52      691.42     27.02 o
   0   2   7     1060.28     1107.66     73.93 o
   1   2   7      281.90      200.09     20.54 o
   2   2   7     5563.22     5212.33     93.05 o
   3   2   7     3086.26     3079.80     67.00 o
   4   2   7        3.36       50.63     14.41 o
   5   2   7     2859.65     3200.26    127.92 o
   6   2   7     1868.46     1985.51     77.43 o
   7   2   7       54.34       34.97     25.92 o
   8   2   7      120.92      129.06     34.20 o
 -10   3   7        6.55       33.42     44.94 o
  -9   3   7      145.01       64.54     42.64 o
  -8   3   7       94.36      167.10     47.25 o
  -7   3   7       34.85        8.02     19.94 o
  -6   3   7      936.36      786.75     89.31 o
  -5   3   7     3120.26     3364.86     68.77 o
  -4   3   7     3977.89     3864.22     74.44 o
  -3   3   7      555.13      538.25     25.42 o
  -2   3   7       53.63       54.37     18.69 o
  -1   3   7     4339.66     4269.43     78.68 o
   0   3   7     1679.43     1528.87     42.19 o
   1   3   7       68.25       91.00     14.15 o
   2   3   7      110.95      117.00     20.74 o
   3   3   7      608.74      603.46     66.45 o
   4   3   7     1179.48     1245.65     42.42 o
   5   3   7     1274.58     1374.27     62.35 o
   6   3   7      225.61      178.81     31.75 o
   7   3   7       35.14        0.79     22.37 o
   8   3   7       73.22       64.55     30.02 o
 -10   4   7      513.22      404.50     73.75 o
  -9   4   7       42.33       33.42     40.33 o
  -8   4   7      109.42       88.74     42.64 o
  -7   4   7       18.65       11.59     20.67 o
  -6   4   7       13.41       14.61     19.95 o
  -5   4   7       20.29       14.21     17.05 o
  -4   4   7     1569.37     1520.75     92.19 o
  -3   4   7       29.83       17.19     10.85 o
  -2   4   7     5816.02     5948.17    101.41 o
  -1   4   7      627.01      624.62     35.04 o
   0   4   7     1828.35     1972.26     50.39 o
   1   4   7     1141.59     1160.86     38.44 o
   2   4   7       65.37       69.58     15.38 o
   3   4   7     1354.01     1286.71     43.93 o
   4   4   7       37.39       32.53     15.07 o
   5   4   7      860.78     1049.13    150.39 o
   6   4   7      657.56      867.23     55.94 o
   7   4   7      688.18      615.40     80.09 o
   8   4   7       11.47       17.72     25.73 o
 -10   5   7      174.83      236.25     65.69 o
  -9   5   7       43.02       43.79     43.79 o
  -8   5   7       33.75      -10.37     29.96 o
  -7   5   7      143.97      172.43     31.69 o
  -6   5   7      128.85      174.77     29.30 o
  -5   5   7     4452.52     4402.92    113.94 o
  -4   5   7     1545.96     1349.03     56.21 o
  -3   5   7      140.00      129.95     15.93 o
  -2   5   7     7508.86     7352.41    121.54 o
  -1   5   7     4064.19     4558.15     87.32 o
   0   5   7     1709.09     1785.45     49.66 o
   1   5   7      615.05      589.47     34.63 o
   2   5   7     2705.19     2494.45    141.17 o
   3   5   7     1235.08     1275.18     48.48 o
   4   5   7      367.10      448.15     40.33 o
   5   5   7       71.53       56.55     57.04 o
   6   5   7      709.81      685.81     53.96 o
   7   5   7      113.49      102.13     31.30 o
   8   5   7       22.76       16.44     30.55 o
  -9   6   7        9.98      -27.66     39.18 o
  -8   6   7      437.56      409.25     80.09 o
  -7   6   7       34.86       28.42     24.03 o
  -6   6   7       48.62       13.65     24.78 o
  -5   6   7      163.52      171.67     29.34 o
  -4   6   7      242.22      198.74     50.71 o
  -3   6   7     1151.83     1194.80     53.76 o
  -2   6   7      573.65      616.86     32.94 o
  -1   6   7      824.39      794.54     34.26 o
   0   6   7      370.10      371.65     31.64 o
   1   6   7     1210.49     1213.54     48.88 o
   2   6   7      605.19      660.11     34.14 o
   3   6   7      507.74      536.33     32.70 o
   4   6   7        3.52       -2.87     20.48 o
   5   6   7      835.71      984.67     60.71 o
   6   6   7        7.52       35.92     26.47 o
   7   6   7       28.08        2.85     48.98 o
  -9   7   7      501.28      445.99     74.91 o
  -8   7   7      501.42      378.54     80.09 o
  -7   7   7      148.11      221.08     37.46 o
  -6   7   7       83.26       60.99     31.12 o
  -5   7   7     1188.27     1248.17     61.67 o
  -4   7   7     2030.90     2243.86     81.29 o
  -3   7   7      177.05      110.44     24.41 o
  -2   7   7      219.63      226.78     30.21 o
  -1   7   7     1134.75     1154.34     50.61 o
   0   7   7     2107.12     2185.80     60.70 o
   1   7   7      136.47      132.46     20.88 o
   2   7   7      710.82      726.54     37.91 o
   3   7   7      863.70      836.54     41.01 o
   4   7   7      593.38      496.19     45.78 o
   5   7   7        0.46        3.09     22.43 o
   6   7   7      105.85       71.64     29.73 o
   7   7   7        0.02      -26.85     26.85 o
  -9   8   7       14.04       42.64     47.25 o
  -8   8   7      671.99      674.27     58.05 o
  -7   8   7      251.41      224.79     40.91 o
  -6   8   7       86.45       57.52     26.57 o
  -5   8   7       51.15       37.09     23.78 o
  -4   8   7        9.64       19.51     28.23 o
  -3   8   7        2.40       26.44     22.96 o
  -2   8   7      727.75      661.32     57.62 o
  -1   8   7        1.05       -3.43     15.04 o
   0   8   7      248.77      214.86     24.67 o
   1   8   7     1054.92     1202.71     48.21 o
   2   8   7     1347.47     1480.52     53.74 o
   3   8   7      134.64      147.04     31.30 o
   4   8   7        0.05        1.42     35.15 o
   5   8   7      306.41      281.59    103.72 o
   6   8   7      295.78      345.38     48.36 o
  -8   9   7       49.73       24.25     46.67 o
  -7   9   7       79.65      142.32     37.48 o
  -6   9   7      677.75      642.91     76.06 o
  -5   9   7     1280.86     1209.76     69.04 o
  -4   9   7      979.54      985.32     84.13 o
  -3   9   7     1294.69     1257.77     67.19 o
  -2   9   7      251.82      277.95     37.57 o
  -1   9   7       95.14      122.01     42.64 o
   0   9   7      193.01      245.20     38.51 o
   1   9   7      809.47      846.17     43.90 o
   2   9   7        7.84       -3.36     22.25 o
   3   9   7      603.75      431.98     46.36 o
   4   9   7      427.99      363.22     72.60 o
   5   9   7        7.47      -18.96     25.22 o
   6   9   7        0.28        4.11     31.69 o
  -7  10   7      509.56      488.08     63.96 o
  -6  10   7       50.53       49.29     31.81 o
  -5  10   7       17.32       31.69     28.38 o
  -4  10   7       15.21       15.51     26.56 o
  -3  10   7       47.28       41.07     49.55 o
  -2  10   7      295.20      297.72     42.82 o
  -1  10   7        0.38      -30.26     40.33 o
   0  10   7       51.98       62.07     21.36 o
   1  10   7       13.86       16.54     28.70 o
   2  10   7      169.41      116.42     26.01 o
   3  10   7       54.74       51.50     28.71 o
   4  10   7        7.18       -3.11     61.08 o
   5  10   7       22.96       30.34     47.25 o
  -6  11   7      355.04      356.96     52.13 o
  -5  11   7      468.28      374.43     89.31 o
  -4  11   7      374.68      407.20     50.11 o
  -3  11   7      118.97      116.07     33.75 o
  -2  11   7      407.93      433.13     68.57 o
  -1  11   7     1584.30     1625.72    111.21 o
   0  11   7      215.18      270.02     61.65 o
   1  11   7      347.29      407.78     38.28 o
   2  11   7      298.31      248.29     41.00 o
   3  11   7      140.69      123.95     37.89 o
   4  11   7        6.68       40.54     32.12 o
  -5  12   7        0.24      -15.04     31.66 o
  -4  12   7       89.74       33.29     42.06 o
  -3  12   7       82.12       50.93     60.50 o
  -2  12   7       38.90        8.35     32.94 o
  -1  12   7        2.97        6.21     34.00 o
   0  12   7        2.74        1.94     32.18 o
   1  12   7       55.25       41.49     34.23 o
   2  12   7       53.58        6.10     30.45 o
   3  12   7       33.00       55.92     33.76 o
  -4  13   7      149.98      234.60     51.62 o
  -3  13   7       59.16       51.73     39.09 o
  -2  13   7      193.53      198.45     47.25 o
  -1  13   7      853.68      755.61     66.23 o
   0  13   7      465.21      506.50     58.57 o
   1  13   7       81.92       -3.76     35.44 o
  -3 -13   8      183.23      227.03     59.93 o
  -2 -13   8       69.04       51.86     42.64 o
  -1 -13   8       93.56      142.90     58.77 o
   0 -13   8      183.40      172.86     61.08 o
   1 -13   8      922.70      974.95    108.33 o
   2 -13   8     1076.49     1155.87    118.70 o
  -5 -12   8       64.29      162.49     58.77 o
  -4 -12   8      461.08      291.56     63.38 o
  -3 -12   8      700.78      659.18     78.36 o
  -2 -12   8        5.61        9.74     25.73 o
  -1 -12   8      375.79      368.00     45.09 o
   0 -12   8      365.36      500.15     77.21 o
   1 -12   8       10.91       79.52     50.71 o
   2 -12   8        0.25      -18.44     40.33 o
   3 -12   8       27.14        8.07     39.18 o
   4 -12   8      579.23      647.66     95.65 o
  -6 -11   8       10.90       -1.15     39.18 o
  -5 -11   8       21.41       57.62     43.79 o
  -4 -11   8       15.05      -34.57     34.57 o
  -3 -11   8       99.49      144.05     47.25 o
  -2 -11   8       42.03        7.99     23.78 o
  -1 -11   8      239.52      235.89     36.75 o
   0 -11   8        0.92       -6.60     22.13 o
   1 -11   8       72.43      115.24     51.86 o
   2 -11   8     4114.72     3980.45    191.30 o
   3 -11   8     1619.24     1480.86    121.00 o
   4 -11   8      518.17      542.79     86.43 o
   5 -11   8        1.38        2.30     42.64 o
  -7 -10   8       18.04       10.37     42.64 o
  -6 -10   8      330.35      299.63     65.69 o
  -5 -10   8      285.09      244.31     54.16 o
  -4 -10   8      744.39      910.41     85.28 o
  -3 -10   8     1073.56     1100.56     87.58 o
  -2 -10   8      516.57      400.89     46.10 o
  -1 -10   8     1412.14     1408.63    104.87 o
   0 -10   8      450.36      472.05     42.64 o
   1 -10   8      284.48      307.70     61.08 o
   2 -10   8       58.83      141.75     49.55 o
   3 -10   8       63.41      127.92     50.71 o
   4 -10   8      774.57     1024.50    104.87 o
   5 -10   8        8.00       16.13     42.64 o
   6 -10   8       61.59       77.21     55.32 o
  -7  -9   8       62.86       16.13     33.42 o
  -6  -9   8      144.91      135.99     49.55 o
  -5  -9   8       77.53      112.94     42.64 o
  -4  -9   8       40.26       12.68     32.27 o
  -3  -9   8       15.56       22.19     32.27 o
  -2  -9   8      506.17      526.59     45.52 o
  -1  -9   8        2.55       28.81     21.19 o
   0  -9   8       14.15       -6.48     19.59 o
   1  -9   8       23.20       38.41     21.60 o
   2  -9   8     1917.29     1744.76    114.09 o
   3  -9   8      988.39     1131.67    100.26 o
   4  -9   8       76.14      147.51     56.47 o
   5  -9   8      904.85      738.70     91.04 o
   6  -9   8      785.27      716.80     94.50 o
  -8  -8   8      299.59      271.97     63.38 o
  -7  -8   8      495.53      472.49     72.60 o
  -6  -8   8      322.07      333.05     58.77 o
  -5  -8   8     3523.27     3007.81    145.20 o
  -4  -8   8       67.74      122.16     40.33 o
  -3  -8   8     1008.32     1133.12     54.60 o
  -2  -8   8        7.97       25.95     18.69 o
  -1  -8   8      113.70      161.21     77.21 o
   0  -8   8     2830.65     2455.99     81.87 o
   1  -8   8     1804.72     1849.09     69.70 o
   2  -8   8      597.41      760.23     47.90 o
   3  -8   8     1062.97     1331.04     99.11 o
   4  -8   8      364.62      391.82     64.54 o
   5  -8   8      176.56      186.69     55.32 o
   6  -8   8       21.50       82.97     55.32 o
   7  -8   8      221.01      250.07     70.30 o
  -9  -7   8       54.04      -35.72     35.72 o
  -8  -7   8        5.57      -17.29     34.57 o
  -7  -7   8       17.73       10.37     29.96 o
  -6  -7   8        3.48      -12.68     25.35 o
  -5  -7   8     2403.49     2219.56    118.70 o
  -4  -7   8      121.89       87.58     33.42 o
  -3  -7   8       27.95       -5.19     15.48 o
  -2  -7   8      277.53      237.49     28.49 o
  -1  -7   8      988.57      959.25     98.53 o
   0  -7   8      650.66      514.82     62.81 o
   1  -7   8     2235.65     2333.72     76.95 o
   2  -7   8      745.78      821.06     47.56 o
   3  -7   8     3544.61     3716.19    106.14 o
   4  -7   8      594.58      634.98     72.60 o
   5  -7   8     1164.24     1359.85    104.87 o
   6  -7   8     1452.42     1260.74    106.02 o
   7  -7   8      718.48      738.70     93.35 o
  -9  -6   8      163.30      104.87     48.40 o
  -8  -6   8       98.79      150.97     48.40 o
  -7  -6   8       53.26       62.23     36.88 o
  -6  -6   8      172.84      152.12     41.49 o
  -5  -6   8     1891.15     1910.71    106.02 o
  -4  -6   8     1719.11     1531.44    172.29 o
  -3  -6   8      196.88      205.85     24.91 o
  -2  -6   8       98.20      178.67     29.39 o
  -1  -6   8     2229.18     2359.52    126.19 o
   0  -6   8    15055.20    14149.15    260.58 o
   1  -6   8     1768.78     1798.28     64.47 o
   2  -6   8      123.65      137.90     23.78 o
   3  -6   8       76.94       41.78     22.47 o
   4  -6   8      182.78      342.27     54.16 o
   5  -6   8        4.13        6.91     33.42 o
   6  -6   8       48.24       56.47     36.88 o
   7  -6   8      111.60      138.29     56.47 o
  -9  -5   8       91.88      126.77     49.55 o
  -8  -5   8       74.12      109.03     30.02 o
  -7  -5   8      274.05      270.82     33.76 o
  -6  -5   8        2.70       -3.77     16.69 o
  -5  -5   8        0.15      -13.83     20.74 o
  -4  -5   8      127.41      140.97     45.52 o
  -3  -5   8      169.03      148.32     23.05 o
  -2  -5   8     1311.67     1130.54     47.67 o
  -1  -5   8     2326.36     2107.21     88.74 o
   0  -5   8     1488.32     1705.15     69.72 o
   1  -5   8     2220.46     2474.98     74.76 o
   2  -5   8       96.97       91.90     39.76 o
   3  -5   8        8.00        7.52     14.60 o
   4  -5   8      163.52      138.66     36.88 o
   5  -5   8      619.69      830.89     79.52 o
   6  -5   8     3742.90     3551.75    162.49 o
   7  -5   8     2858.61     2596.40    140.59 o
 -10  -4   8      128.54      217.85     40.28 o
  -9  -4   8      578.88      652.69     66.26 o
  -8  -4   8      346.55      409.01     50.13 o
  -7  -4   8        3.18       15.13     19.35 o
  -6  -4   8        0.96      -14.85     15.56 o
  -5  -4   8     1861.13     1845.18     69.15 o
  -4  -4   8     4560.29     4461.94     80.78 o
  -3  -4   8      801.96      851.57     27.99 o
  -2  -4   8     1000.41     1057.98     43.59 o
  -1  -4   8     3543.83     3807.51     92.89 o
   0  -4   8     4139.27     3879.89     94.91 o
   1  -4   8     2011.70     1845.10     62.30 o
   2  -4   8        1.90        5.02      9.68 o
   3  -4   8       74.91       75.24     14.63 o
   4  -4   8        5.61       22.96     13.33 o
   5  -4   8       40.40       29.46     15.72 o
   6  -4   8      129.21      118.61     27.97 o
   7  -4   8      124.49       97.96     41.49 o
   8  -4   8       14.63       -5.76     38.03 o
 -10  -3   8       78.87       83.48     34.57 o
  -9  -3   8      133.65      157.40     33.38 o
  -8  -3   8      317.67      330.78     37.48 o
  -7  -3   8     1850.32     1661.39     66.32 o
  -6  -3   8       24.39        4.97     18.44 o
  -5  -3   8      622.53      735.25     47.54 o
  -4  -3   8     1808.14     1778.61     44.52 o
  -3  -3   8     2973.96     3048.25     59.60 o
  -2  -3   8     2139.49     2334.83     46.82 o
  -1  -3   8     3259.76     3517.41     86.78 o
   0  -3   8     2170.25     2466.38     55.46 o
   1  -3   8      437.36      538.90     44.10 o
   2  -3   8      677.68      694.90     26.84 o
   3  -3   8      315.55      226.30     19.49 o
   4  -3   8     1048.14     1110.10     42.99 o
   5  -3   8      147.14      135.51     20.12 o
   6  -3   8     1996.92     2085.12     62.66 o
   7  -3   8     1394.85     1405.95     93.35 o
   8  -3   8       90.13      104.87     46.10 o
 -10  -2   8      369.03      306.54     64.54 o
  -9  -2   8     1355.17     1316.03     67.62 o
  -8  -2   8      702.91      738.90     58.20 o
  -7  -2   8      936.97     1027.77     52.15 o
  -6  -2   8      389.15      413.40     54.74 o
  -5  -2   8      646.14      686.06     29.76 o
  -4  -2   8     6568.42     6018.66    236.96 o
  -3  -2   8     2332.95     2241.38     56.21 o
  -2  -2   8      641.65      637.99     33.30 o
  -1  -2   8     8924.32     9173.31    209.14 o
   0  -2   8     3793.81     3713.60     88.40 o
   1  -2   8     2436.59     2326.24     50.11 o
   2  -2   8     1820.70     2038.56     48.85 o
   3  -2   8      672.00      705.72     37.32 o
   4  -2   8        2.05        1.87     12.37 o
   5  -2   8       28.41       25.70     14.89 o
   6  -2   8      250.16      237.27     26.13 o
   7  -2   8        5.87       -3.12     21.96 o
   8  -2   8       99.94       86.43     44.94 o
 -10  -1   8       49.41       89.89     50.71 o
  -9  -1   8      127.48      186.69     50.71 o
  -8  -1   8        4.14       20.10     21.96 o
  -7  -1   8      783.63      854.58     48.89 o
  -6  -1   8      210.68      243.63    101.99 o
  -5  -1   8       22.66       26.16     12.54 o
  -4  -1   8     3056.11     3104.15     64.40 o
  -3  -1   8     2121.68     2087.27     47.99 o
  -2  -1   8     1544.24     1713.72     41.17 o
  -1  -1   8      330.18      353.29     19.10 o
   0  -1   8     1826.74     1871.96     44.26 o
   1  -1   8      732.32      746.92     27.64 o
   2  -1   8     5472.19     5459.45     94.42 o
   3  -1   8     1361.23     1193.32     44.95 o
   4  -1   8       20.50       21.13     12.50 o
   5  -1   8      354.83      403.89     28.38 o
   6  -1   8      783.78      949.36     52.44 o
   7  -1   8     1583.20     1549.12     69.73 o
   8  -1   8      419.61      431.00     64.54 o
 -10   0   8        8.77      -34.57     34.57 o
  -9   0   8      539.95      696.06     77.21 o
  -8   0   8     1666.79     1846.17    106.02 o
  -7   0   8      807.02      898.32     85.86 o
  -6   0   8       65.91       70.53     15.71 o
  -5   0   8     2163.45     2346.12     61.34 o
  -4   0   8     4309.37     4247.84     79.15 o
  -3   0   8     5001.81     4748.19     83.67 o
  -2   0   8      276.82      281.23     18.10 o
  -1   0   8      208.11      196.74     26.00 o
   0   0   8     7076.44     7238.71    115.21 o
   1   0   8     2852.39     2764.47    110.63 o
   2   0   8     4835.16     4804.83     87.34 o
   3   0   8      298.98      327.38     22.76 o
   4   0   8      438.65      353.21     50.66 o
   5   0   8      184.25      151.04     20.79 o
   6   0   8      126.12      102.50     34.00 o
   7   0   8      118.03      103.14     30.15 o
   8   0   8       44.44       15.83     26.03 o
 -10   1   8       33.91      103.72     51.86 o
  -9   1   8        0.47       23.05     36.88 o
  -8   1   8       31.18        1.15     28.81 o
  -7   1   8      425.31      417.60     35.17 o
  -6   1   8     3322.49     3286.17     71.44 o
  -5   1   8       39.92       43.79     13.54 o
  -4   1   8      274.38      245.31     19.22 o
  -3   1   8      230.87      224.03     22.93 o
  -2   1   8     1739.26     1676.06     43.17 o
  -1   1   8     1154.89     1169.82     35.63 o
   0   1   8       21.36        7.48      9.43 o
   1   1   8       74.76       99.03     14.22 o
   2   1   8     2733.15     2778.56     71.19 o
   3   1   8     2151.02     1918.46     75.98 o
   4   1   8      168.03      194.09     21.34 o
   5   1   8       75.48       63.51     22.03 o
   6   1   8      527.67      528.90     42.98 o
   7   1   8     1061.27     1089.89     62.80 o
   8   1   8      504.32      570.68     52.80 o
 -10   2   8      255.65      263.90     65.69 o
  -9   2   8      715.97      819.37     86.43 o
  -8   2   8     1030.64     1024.50     85.28 o
  -7   2   8       81.60       93.35     35.72 o
  -6   2   8     1207.94     1250.71     41.70 o
  -5   2   8     1051.48      950.37     61.75 o
  -4   2   8     1649.21     1682.45     45.30 o
  -3   2   8     2478.34     2338.94     54.10 o
  -2   2   8     1080.01     1304.14     38.13 o
  -1   2   8     2329.31     2263.75     53.67 o
   0   2   8     7907.40     7481.91    121.96 o
   1   2   8     1923.98     2054.61     52.97 o
   2   2   8      631.27      562.03     35.39 o
   3   2   8        0.65       12.29     12.12 o
   4   2   8      414.59      409.48     27.02 o
   5   2   8      194.17      238.13     34.00 o
   6   2   8      317.98      299.64     37.38 o
   7   2   8        3.23       -2.79     26.51 o
   8   2   8      130.43       74.91     32.60 o
 -10   3   8       83.72      231.64     64.54 o
  -9   3   8        0.50       17.29     36.88 o
  -8   3   8        7.84       10.37     33.42 o
  -7   3   8       54.23       23.97     22.40 o
  -6   3   8      421.67      397.03     35.61 o
  -5   3   8      185.92      166.54     32.46 o
  -4   3   8      134.82      153.60     34.03 o
  -3   3   8      471.24      488.45     25.62 o
  -2   3   8      630.63      602.99     27.88 o
  -1   3   8       96.80      145.06     26.59 o
   0   3   8     1977.57     2012.98     51.42 o
   1   3   8       95.59       91.43     15.07 o
   2   3   8     2253.75     2498.20     76.11 o
   3   3   8     3924.84     3665.49     87.38 o
   4   3   8       20.71       46.35     15.63 o
   5   3   8      251.39      325.95     80.67 o
   6   3   8       24.41       68.28     26.47 o
   7   3   8      789.91      731.58     95.07 o
   8   3   8      144.69      131.30     37.25 o
 -10   4   8       39.72       32.27     46.10 o
  -9   4   8      279.41      256.99     61.08 o
  -8   4   8      111.02      186.69     51.86 o
  -7   4   8      213.06      196.46     33.00 o
  -6   4   8      270.08      345.30     35.83 o
  -5   4   8     3064.76     2929.33     87.83 o
  -4   4   8     1393.07     1444.04     81.50 o
  -3   4   8     3027.46     3002.75    106.86 o
  -2   4   8     7321.23     7177.81    120.11 o
  -1   4   8     1220.65     1278.62     40.88 o
   0   4   8     3833.51     3495.82     74.59 o
   1   4   8      750.96      715.86     37.26 o
   2   4   8       59.37       64.95     25.71 o
   3   4   8      915.99      934.64     71.97 o
   4   4   8       91.36       57.43     19.78 o
   5   4   8       24.59        0.33     19.85 o
   6   4   8      451.30      421.26     65.11 o
   7   4   8       66.95       34.02     51.86 o
   8   4   8       13.30       32.50     30.35 o
 -10   5   8      576.02      547.40     84.13 o
  -9   5   8        5.16       11.52     39.18 o
  -8   5   8      323.07      305.39     61.08 o
  -7   5   8        5.10       11.27     23.95 o
  -6   5   8        8.96       31.03     20.04 o
  -5   5   8      173.17      205.11     30.93 o
  -4   5   8      347.22      335.35     32.60 o
  -3   5   8       79.49       83.99     22.85 o
  -2   5   8      110.36      138.44     17.80 o
  -1   5   8      159.33      161.58     19.41 o
   0   5   8       69.89       81.30     18.08 o
   1   5   8      688.12      713.72     43.82 o
   2   5   8      478.77      487.07     30.61 o
   3   5   8      322.49      329.15     28.10 o
   4   5   8      338.95      423.42     53.59 o
   5   5   8     1310.30      981.10     59.69 o
   6   5   8      590.03      575.07     63.38 o
   7   5   8      256.02      322.45     45.60 o
  -9   6   8      207.43      228.18     65.69 o
  -8   6   8      650.21      616.64     52.44 o
  -7   6   8      131.13      163.33     34.11 o
  -6   6   8       10.72       21.06     22.13 o
  -5   6   8     1001.11      913.01     54.15 o
  -4   6   8     2719.39     2612.79     85.90 o
  -3   6   8      669.31      703.33     45.55 o
  -2   6   8        0.27       -1.17     11.86 o
  -1   6   8       39.86       30.11     15.72 o
   0   6   8      759.17      727.50     37.29 o
   1   6   8     1725.57     1833.74     67.42 o
   2   6   8      654.78      614.29     45.37 o
   3   6   8      647.32      634.19     36.21 o
   4   6   8      401.06      332.43     39.01 o
   5   6   8      228.21      216.29     37.38 o
   6   6   8      109.03       91.08     32.84 o
   7   6   8        0.03       34.48     30.48 o
  -9   7   8      170.61      104.87     54.16 o
  -8   7   8       84.78       45.72     32.18 o
  -7   7   8       25.71       -6.28     24.91 o
  -6   7   8       81.26       40.64     26.04 o
  -5   7   8       32.42        5.00     22.43 o
  -4   7   8        7.50       63.84     42.06 o
  -3   7   8      747.08      722.27     65.11 o
  -2   7   8      189.51      194.97     22.49 o
  -1   7   8      217.74      185.27     22.54 o
   0   7   8      135.99      148.38     22.38 o
   1   7   8      102.94       96.22     35.99 o
   2   7   8      265.64      241.52     26.28 o
   3   7   8     1004.60     1106.94     48.97 o
   4   7   8      277.23      295.39     40.33 o
   5   7   8      187.63      215.96     37.46 o
   6   7   8      101.90      113.85     34.57 o
   7   7   8      112.20      166.87     41.00 o
  -8   8   8      380.90      339.21     48.57 o
  -7   8   8       10.08      -14.01     26.25 o
  -6   8   8      112.64      119.50     33.29 o
  -5   8   8      694.99      825.30     56.88 o
  -4   8   8     2214.73     2105.51     83.98 o
  -3   8   8       46.70       21.60     24.03 o
  -2   8   8      944.62     1000.19     59.34 o
  -1   8   8       88.24       67.52     20.26 o
   0   8   8      379.64      351.89     37.31 o
   1   8   8      506.37      565.77     70.06 o
   2   8   8       12.26       41.23     19.59 o
   3   8   8      508.98      540.94     49.17 o
   4   8   8      276.93      264.91     41.91 o
   5   8   8        9.00       34.00     28.52 o
   6   8   8        7.67       -8.05     27.67 o
  -8   9   8       25.60        6.78     30.16 o
  -7   9   8      537.71      632.60    154.42 o
  -6   9   8      188.08      168.15     56.47 o
  -5   9   8       95.78       54.18     27.89 o
  -4   9   8       14.31      -15.43     42.64 o
  -3   9   8      810.85      813.55     57.44 o
  -2   9   8      185.91      209.24     36.43 o
  -1   9   8       63.67       62.04     28.85 o
   0   9   8       25.33       26.23     19.80 o
   1   9   8      287.96      279.61     30.70 o
   2   9   8      928.21      999.67     49.59 o
   3   9   8      437.60      450.16    186.12 o
   4   9   8       41.06        7.19     25.58 o
   5   9   8       47.80       66.10     44.94 o
  -7  10   8        0.84        6.31     32.56 o
  -6  10   8       90.42       87.35     43.22 o
  -5  10   8      814.37      827.15     88.16 o
  -4  10   8     1117.74      934.73     64.13 o
  -3  10   8      449.28      391.39     46.74 o
  -2  10   8      175.51      244.69     39.93 o
  -1  10   8       47.33       66.95     30.55 o
   0  10   8       14.92        3.61     24.41 o
   1  10   8      142.80      153.07     28.55 o
   2  10   8      217.39      229.87     31.81 o
   3  10   8       15.53       44.47     33.42 o
   4  10   8       38.75       24.63     43.22 o
   5  10   8        8.09       -3.19     31.75 o
  -6  11   8       44.92      -27.15     30.48 o
  -5  11   8        7.50       18.31     29.30 o
  -4  11   8       18.18       12.86     45.52 o
  -3  11   8       58.03       28.73     50.71 o
  -2  11   8       13.52       31.48     29.67 o
  -1  11   8       15.55       23.33     29.34 o
   0  11   8        0.22        2.08     29.73 o
   1  11   8       86.18       81.90     27.69 o
   2  11   8      259.91      370.19     49.87 o
   3  11   8      103.59      144.10     41.46 o
   4  11   8       14.72        2.58     30.48 o
  -5  12   8      202.88      172.20     44.85 o
  -4  12   8      344.83      312.88     49.99 o
  -3  12   8      219.02      193.82     45.91 o
  -2  12   8      103.73       94.71     37.89 o
  -1  12   8      491.00      619.71     86.43 o
   0  12   8      550.53      618.75    155.58 o
   1  12   8       70.87       57.78     34.59 o
   2  12   8       12.06       15.91     33.29 o
  -3  13   8        1.67      -22.92     36.20 o
  -2  13   8       53.93       27.66     36.91 o
  -1  13   8       26.79       -3.22     35.38 o
   0  13   8        2.42        4.37     35.44 o
  -2 -13   9       97.04       28.81     41.49 o
  -1 -13   9       24.94       54.16     49.55 o
   0 -13   9      212.22      197.06     64.54 o
   1 -13   9       26.42       16.13     50.71 o
   2 -13   9      143.72      139.44     61.08 o
  -4 -12   9       29.96       69.15     43.79 o
  -3 -12   9      400.24      346.88     66.84 o
  -2 -12   9       23.51        1.70     28.51 o
  -1 -12   9       77.52       47.83     29.03 o
   0 -12   9      285.47      239.70     62.23 o
   1 -12   9      132.67      160.19     57.62 o
   2 -12   9      740.24      973.79    108.33 o
   3 -12   9     1066.15     1052.16    112.94 o
  -6 -11   9      121.19       39.18     48.40 o
  -5 -11   9       40.36       21.90     38.03 o
  -4 -11   9      953.32      812.45     85.28 o
  -3 -11   9     1307.79     1258.44    100.26 o
  -2 -11   9      418.86      312.44     41.34 o
  -1 -11   9       25.02       19.38     25.73 o
   0 -11   9      176.28      194.20     35.96 o
   1 -11   9       13.55       49.55     43.79 o
   2 -11   9        1.33       44.94     46.10 o
   3 -11   9       59.21        4.61     39.18 o
   4 -11   9      560.89      577.36     86.43 o
  -6 -10   9      157.61      108.33     49.55 o
  -5 -10   9        1.11      -10.37     31.12 o
  -4 -10   9       83.73      150.97     47.25 o
  -3 -10   9      158.84      152.12     46.10 o
  -2 -10   9      127.85      126.56     30.45 o
  -1 -10   9      166.19      157.16     31.28 o
   0 -10   9        0.99      -17.64     19.65 o
   1 -10   9       45.10      135.99     47.25 o
   2 -10   9     1729.80     2000.60    130.22 o
   4 -10   9      835.75      810.15     95.65 o
   5 -10   9      251.97      312.31     76.06 o
  -7  -9   9     1153.38      983.01     97.96 o
  -6  -9   9        6.29      -32.27     34.57 o
  -5  -9   9     1402.69     1269.96     96.80 o
  -4  -9   9      263.29      246.62     50.71 o
  -3  -9   9     2260.79     2081.83     81.48 o
  -2  -9   9      906.38     1134.86     59.42 o
  -1  -9   9      195.45      193.89     29.85 o
   0  -9   9       67.39       28.97     20.18 o
   1  -9   9       35.81       51.68     22.96 o
   2  -9   9      318.47      367.62     63.38 o
   3  -9   9      690.07      822.83     88.74 o
   4  -9   9      212.19      289.26     67.99 o
   5  -9   9      206.27      240.86     66.84 o
   6  -9   9        5.84       -3.46     46.10 o
  -8  -8   9      120.79      127.92     50.71 o
  -7  -8   9      196.30      172.86     50.71 o
  -6  -8   9       20.88       25.35     33.42 o
  -5  -8   9      267.58      237.40     51.86 o
  -4  -8   9      442.98      364.16     56.47 o
  -3  -8   9      174.08      209.69     30.15 o
  -2  -8   9        4.21      -15.04     16.05 o
  -1  -8   9      636.39      659.32     45.55 o
   0  -8   9       15.38       -5.05     15.75 o
   1  -8   9       62.63       68.83     23.25 o
   2  -8   9      474.49      528.42     43.14 o
   3  -8   9     3532.57     3754.58    174.01 o
   4  -8   9     1572.09     1259.59    106.02 o
   5  -8   9      129.58      122.16     56.47 o
   6  -8   9       91.00       51.86     53.01 o
   7  -8   9      145.25      119.85     63.38 o
  -8  -7   9      306.89      338.81     64.54 o
  -7  -7   9      182.87      125.61     44.94 o
  -6  -7   9       75.53       57.62     39.18 o
  -5  -7   9     1178.21     1403.64     96.80 o
  -4  -7   9     1756.60     1766.66    101.41 o
  -3  -7   9     1024.56      899.75     73.18 o
  -2  -7   9      773.08      806.96     47.67 o
  -1  -7   9      173.92      163.46     26.08 o
   0  -7   9     1277.46     1340.29     82.40 o
   1  -7   9      260.10      236.48     29.30 o
   2  -7   9       24.85       43.79     21.19 o
   3  -7   9      551.60      622.48     45.68 o
   4  -7   9      535.91      512.83     72.60 o
   5  -7   9      471.46      489.78     71.45 o
   6  -7   9       14.80       31.12     44.94 o
   7  -7   9       83.94       91.04     59.93 o
  -9  -6   9       82.53      -32.27     32.27 o
  -8  -6   9        3.18      -10.37     33.42 o
  -7  -6   9      157.84      110.63     43.79 o
  -6  -6   9        0.17       13.83     28.81 o
  -5  -6   9     1584.10     1526.95     95.65 o
  -4  -6   9       68.82       85.05     37.45 o
  -3  -6   9      270.48      282.75     29.53 o
  -2  -6   9      722.60      810.77     69.72 o
  -1  -6   9     1271.76     1304.14     88.16 o
   0  -6   9        4.45       37.31     17.39 o
   1  -6   9      465.05      395.46     36.30 o
   2  -6   9      604.85      579.90     42.16 o
   3  -6   9     1914.38     2107.20     77.61 o
   4  -6   9     1275.13     1238.94     60.84 o
   5  -6   9        3.32      -10.37     35.72 o
   6  -6   9     1283.40     1359.85    109.48 o
   7  -6   9      737.67      636.13     86.43 o
  -9  -5   9      229.54      252.38     58.77 o
  -8  -5   9       80.15       81.82     41.49 o
  -7  -5   9      466.89      563.53     69.15 o
  -6  -5   9      104.67      159.03     43.79 o
  -5  -5   9      579.73      565.84     59.93 o
  -4  -5   9     1656.45     1643.38     89.31 o
  -3  -5   9      771.83      587.72     37.02 o
  -2  -5   9      768.47      724.36     41.15 o
  -1  -5   9        4.24       -6.46     13.43 o
   0  -5   9     1729.75     1820.20    156.73 o
   1  -5   9     2568.48     2232.12    150.97 o
   2  -5   9      104.04       78.58     39.76 o
   3  -5   9     1563.12     1434.94     62.35 o
   4  -5   9       66.68       70.66     28.81 o
   5  -5   9      122.64       54.16     40.33 o
   6  -5   9      164.97      304.24     59.93 o
   7  -5   9       15.13       95.65     49.55 o
  -9  -4   9      209.59      250.50     44.94 o
  -8  -4   9       13.70       12.27     22.64 o
  -7  -4   9      159.82      147.84     28.38 o
  -6  -4   9      186.50      151.84     43.79 o
  -5  -4   9      219.96      243.32     31.12 o
  -4  -4   9      261.58      353.99     29.34 o
  -3  -4   9        8.85       17.39     13.43 o
  -2  -4   9        8.45       14.29     12.14 o
  -1  -4   9      601.49      660.29     38.27 o
   0  -4   9     1934.33     1475.61    102.57 o
   1  -4   9     1137.69     1226.44     52.56 o
   2  -4   9      356.94      256.75     28.38 o
   3  -4   9     2212.09     2395.51     78.61 o
   4  -4   9      992.97      965.06     53.00 o
   5  -4   9       35.26       -2.28     19.85 o
   6  -4   9      460.08      473.64     65.69 o
 -10  -3   9       19.76       51.86     47.25 o
  -9  -3   9     1003.51      994.08    107.75 o
  -8  -3   9     1190.18     1281.24     63.96 o
  -7  -3   9      269.18      274.16     33.00 o
  -6  -3   9        2.77        3.46     16.30 o
  -5  -3   9      336.74      332.14     41.62 o
  -4  -3   9     3059.60     3060.28     64.43 o
  -3  -3   9     1822.72     1663.97     41.66 o
  -2  -3   9       77.49       64.71     15.52 o
  -1  -3   9        7.94        5.43     11.32 o
   0  -3   9     5848.44     5970.22     95.02 o
   1  -3   9     2928.04     2951.17     59.13 o
   2  -3   9      264.70      234.35     20.74 o
   3  -3   9       26.84       23.26     14.45 o
   4  -3   9       91.03      100.45     23.04 o
   5  -3   9      281.58      248.47     25.72 o
   6  -3   9       43.72       42.45     20.13 o
   7  -3   9        1.09      -14.98     31.12 o
   8  -3   9       50.16       58.77     40.33 o
 -10  -2   9      237.15      322.68     65.69 o
  -9  -2   9      301.79      299.67     39.71 o
  -8  -2   9      269.31      233.30     34.20 o
  -7  -2   9     1530.72     1791.02     69.21 o
  -6  -2   9        8.36      -10.72     14.60 o
  -5  -2   9      221.99      280.46     40.30 o
  -4  -2   9     1590.71     1610.75     44.36 o
  -3  -2   9     2792.43     2860.61     74.35 o
  -2  -2   9      684.07      556.09     23.48 o
  -1  -2   9     1113.72     1112.03     67.38 o
   0  -2   9     1283.21     1249.65     34.80 o
   1  -2   9      208.24      181.13     25.21 o
   2  -2   9     2189.82     1991.64     49.68 o
   3  -2   9     1281.73     1303.23     41.89 o
   4  -2   9      525.95      561.66     30.87 o
   5  -2   9      154.88      191.35     23.47 o
   6  -2   9     1451.49     1458.76     53.40 o
   7  -2   9     2118.95     2169.84     84.64 o
   8  -2   9      317.78      330.74     61.08 o
 -10  -1   9        1.01       56.47     47.25 o
  -9  -1   9      207.20      280.04     57.62 o
  -8  -1   9      229.01      376.42     38.55 o
  -7  -1   9      286.12      347.41     33.81 o
  -6  -1   9      141.28      149.78     42.64 o
  -5  -1   9      250.64      256.62     21.90 o
  -4  -1   9     3462.55     3525.07     72.15 o
  -3  -1   9     6393.37     5999.08    130.48 o
  -2  -1   9       59.84       68.52     12.26 o
  -1  -1   9     1521.60     1325.67     37.64 o
   0  -1   9     3500.11     3256.47     81.28 o
   1  -1   9      668.81      550.30     37.07 o
   2  -1   9     1144.44      914.22     33.85 o
   3  -1   9       61.51       63.84     15.63 o
   4  -1   9       43.80       63.48     16.97 o
   5  -1   9       24.81       42.26     16.63 o
   6  -1   9       41.67       44.83     24.91 o
   7  -1   9       99.97       71.70     34.00 o
   8  -1   9        2.78      -14.98     33.42 o
 -10   0   9       34.02      -28.81     39.18 o
  -9   0   9        0.82       36.88     39.18 o
  -8   0   9        9.07       19.59     32.27 o
  -7   0   9      608.10      752.53     46.72 o
  -6   0   9     2106.63     1988.84     80.73 o
  -5   0   9        9.57       18.77     12.70 o
  -4   0   9       17.09       10.79     11.43 o
  -3   0   9     1281.97     1256.12     38.58 o
  -2   0   9     2685.18     2564.60     59.38 o
  -1   0   9      155.91      100.04     15.97 o
   0   0   9      765.08      779.38     50.88 o
   1   0   9      861.34      846.50     32.02 o
   2   0   9     2505.45     2551.71     59.45 o
   3   0   9     2453.40     2401.50    115.14 o
   4   0   9      709.87      729.64     35.20 o
   5   0   9      669.82      602.90     34.34 o
   6   0   9      838.22     1035.08     70.30 o
   7   0   9     1327.75     1431.01     70.39 o
   8   0   9      453.39      396.89     47.42 o
 -10   1   9       29.03       33.42     48.40 o
  -9   1   9      382.97      494.39     71.45 o
  -8   1   9     2132.22     2309.44    125.61 o
  -7   1   9     1024.51     1074.15     63.38 o
  -6   1   9      102.55       64.60     16.40 o
  -5   1   9      839.99      821.61     34.03 o
  -4   1   9     2146.11     2008.40     51.64 o
  -3   1   9     1853.65     1963.44     49.64 o
  -2   1   9     2068.30     2155.53     52.66 o
  -1   1   9      623.52      535.77     33.66 o
   0   1   9     2905.93     2721.92     61.93 o
   1   1   9     9324.60     9215.95    161.09 o
   2   1   9     2498.03     2481.41     69.05 o
   3   1   9     1358.41     1245.30     43.04 o
   4   1   9        9.01       42.81     15.07 o
   5   1   9        3.37        0.32     14.84 o
   6   1   9      343.72      268.69     35.71 o
   7   1   9        0.10       -0.51     24.60 o
   8   1   9       45.45       32.19     29.67 o
 -10   2   9      125.90       57.62     53.01 o
  -9   2   9        3.67       26.51     40.33 o
  -8   2   9        0.26       27.66     33.42 o
  -7   2   9      153.55      225.87     47.25 o
  -6   2   9        5.36        4.90     13.71 o
  -5   2   9       35.72       33.35     14.91 o
  -4   2   9      620.75      668.70     37.41 o
  -3   2   9      709.38      646.45     29.68 o
  -2   2   9     1295.60     1286.36     53.03 o
  -1   2   9     1097.30      984.72     79.19 o
   0   2   9       19.11       22.40     11.87 o
   1   2   9      130.26      181.38     19.81 o
   2   2   9       43.20       39.40     13.14 o
   3   2   9     2729.31     2721.72     66.72 o
   4   2   9       28.59       43.45     15.86 o
   5   2   9      137.55      231.03     33.00 o
   6   2   9      356.28      361.85     72.60 o
   7   2   9     1042.22     1040.04     64.47 o
   8   2   9      637.13      814.72     62.60 o
 -10   3   9        0.17      -35.72     41.49 o
  -9   3   9      542.09      532.42     76.06 o
  -8   3   9      645.31      655.73     76.06 o
  -7   3   9      960.76      843.77     59.35 o
  -6   3   9      116.26      163.04     27.67 o
  -5   3   9     1546.63     1614.47     48.58 o
  -4   3   9      994.23      951.50     36.82 o
  -3   3   9      161.99      148.45     18.27 o
  -2   3   9       42.37       41.09     14.38 o
  -1   3   9      563.49      591.42     68.78 o
   0   3   9     4249.97     4061.22     83.15 o
   1   3   9     1888.61     1604.00     49.17 o
   2   3   9      973.55      946.65     58.77 o
   3   3   9        0.33       28.20     14.52 o
   4   3   9       24.77       -0.80     14.72 o
   5   3   9      213.33      297.06     50.71 o
   6   3   9       12.37      -17.86     19.56 o
   7   3   9       15.86      -23.21     23.21 o
   8   3   9        0.38       -4.21     27.68 o
 -10   4   9      465.53      490.93     81.82 o
  -9   4   9       15.39      -11.52     41.49 o
  -8   4   9        1.86       24.20     36.88 o
  -7   4   9      295.17      337.38     38.27 o
  -6   4   9      865.18      867.92     52.52 o
  -5   4   9      930.30      885.02     50.52 o
  -4   4   9      271.52      287.15     23.39 o
  -3   4   9      434.77      431.41     26.91 o
  -2   4   9     7011.74     7270.23    124.51 o
  -1   4   9     3015.54     3050.69     69.98 o
   0   4   9      829.96      844.66     35.77 o
   1   4   9      264.63      224.55     23.04 o
   2   4   9      734.38      801.56     48.98 o
   3   4   9     1314.36     1478.05     50.59 o
   4   4   9        6.31        1.95     16.53 o
   5   4   9       33.74       38.61     22.82 o
   6   4   9       15.60       -2.80     24.76 o
   7   4   9      404.60      387.17     65.69 o
  -9   5   9      595.04      628.07     84.13 o
  -8   5   9      776.30      772.12     82.97 o
  -7   5   9      751.65      686.54    101.99 o
  -6   5   9      344.24      385.87     40.33 o
  -5   5   9      197.96      183.77     30.02 o
  -4   5   9      749.37      730.23     47.24 o
  -3   5   9      344.95      281.64     23.91 o
  -2   5   9      173.80      171.75     30.98 o
  -1   5   9      912.19      925.82     38.12 o
   0   5   9      874.65      964.10     39.37 o
   1   5   9     1445.07     1317.53     47.07 o
   2   5   9      118.23      146.96     35.45 o
   3   5   9       12.78       11.70     18.16 o
   4   5   9       26.93       61.14     23.13 o
   5   5   9      492.97      581.86     49.99 o
   6   5   9      170.06      134.21     33.14 o
   7   5   9       17.87        1.92     25.98 o
  -9   6   9       16.45       29.96     48.40 o
  -8   6   9      216.43      249.16     61.65 o
  -7   6   9        5.51        9.78     26.85 o
  -6   6   9       62.78       40.65     27.66 o
  -5   6   9        0.36       25.14     22.13 o
  -4   6   9      647.60      667.01     46.36 o
  -3   6   9       35.30       23.73     21.96 o
  -2   6   9      133.80      127.81     20.47 o
  -1   6   9      344.74      352.18     27.67 o
   0   6   9       26.76       21.05     15.22 o
   1   6   9       20.78       16.52     15.94 o
   2   6   9      155.60      153.09     24.49 o
   3   6   9     1266.67     1219.44     49.45 o
   4   6   9      543.07      480.86     46.36 o
   5   6   9       76.06       70.48     28.92 o
   6   6   9       49.50        4.18     25.92 o
   7   6   9      172.33       94.18     35.44 o
  -9   7   9      593.81      641.90     94.50 o
  -8   7   9      792.97      732.06     60.24 o
  -7   7   9      392.28      359.71     72.03 o
  -6   7   9       62.78       15.77     25.92 o
  -5   7   9      163.21      204.82     50.13 o
  -4   7   9     2603.83     2651.49     93.67 o
  -3   7   9      995.44      928.93     55.71 o
  -2   7   9     1262.18     1118.10     44.86 o
  -1   7   9      265.22      289.44     27.29 o
   0   7   9      494.02      551.01     34.98 o
   1   7   9      161.25      106.03     20.88 o
   2   7   9       49.93       42.42     18.92 o
   3   7   9      349.17      369.94     37.75 o
   4   7   9       49.39       35.88     24.84 o
   5   7   9        2.75        9.22     23.78 o
   6   7   9      162.78      113.64     34.20 o
  -8   8   9       25.08       14.76     34.63 o
  -7   8   9       59.20       56.00     39.18 o
  -6   8   9       41.62       15.42     26.74 o
  -5   8   9       68.07       81.51     31.37 o
  -4   8   9        5.46       15.60     24.76 o
  -3   8   9       21.41       34.42     25.22 o
  -2   8   9      193.72      173.34     36.30 o
  -1   8   9        7.33      -13.28     17.26 o
   0   8   9      303.56      265.34     32.39 o
   1   8   9        2.30       -0.72     18.13 o
   2   8   9      495.07      619.25     63.47 o
   3   8   9      260.05      345.76     48.40 o
   4   8   9      509.44      556.75     52.67 o
   5   8   9        1.65       18.47     28.21 o
   6   8   9       22.85       11.39     31.69 o
  -8   9   9      163.33      133.56     45.18 o
  -7   9   9       12.62       -1.41     31.37 o
  -6   9   9       21.21       -0.69     27.97 o
  -5   9   9      632.89      655.00     56.88 o
  -4   9   9     2318.12     2282.72     93.90 o
  -3   9   9     1665.45     1734.85     81.00 o
  -2   9   9       12.92      -13.63     23.21 o
  -1   9   9        0.93       20.63     25.43 o
   0   9   9        5.50       10.72     19.49 o
   1   9   9      377.15      444.08     37.11 o
   2   9   9        0.61       11.78     20.60 o
   3   9   9       49.56       32.32     29.73 o
   4   9   9       51.47       96.16     35.01 o
   5   9   9       13.94       18.56     30.84 o
  -7  10   9       38.07       20.40     35.44 o
  -6  10   9        0.44       45.68     54.74 o
  -5  10   9      158.39      151.54     38.70 o
  -4  10   9      106.48       -4.81     29.53 o
  -3  10   9       64.32       59.20     33.00 o
  -2  10   9        9.01       61.66     29.53 o
  -1  10   9        2.56      -15.60     25.73 o
   0  10   9       27.81       43.21     30.55 o
   1  10   9       45.13       34.96     23.04 o
   2  10   9      127.06      104.28     27.30 o
   3  10   9      314.59      309.02     53.01 o
   4  10   9       43.90       94.29     35.44 o
  -6  11   9        0.44       29.05     35.74 o
  -5  11   9       34.40       57.78     34.28 o
  -4  11   9      681.86      779.49     65.87 o
  -3  11   9     1103.25     1122.58    149.24 o
  -2  11   9       72.98       16.73     32.81 o
  -1  11   9        8.44       28.15     33.42 o
   0  11   9      575.51      597.63     74.33 o
   1  11   9      310.46      375.90     48.89 o
   2  11   9      150.79      119.33     36.26 o
   3  11   9        4.30       42.41     32.12 o
  -4  12   9      224.17      192.55     45.63 o
  -3  12   9      140.07      119.91     68.57 o
  -2  12   9       29.24       64.32     39.52 o
  -1  12   9       47.11       68.56     39.90 o
   0  12   9       39.59       33.58     35.38 o
   1  12   9        1.67      -33.38     33.38 o
  -1 -13  10      652.03      647.66     92.19 o
   0 -13  10     1408.96     1388.66    127.92 o
  -4 -12  10       92.68       84.13     48.40 o
  -3 -12  10      362.91      488.62     72.60 o
  -2 -12  10        2.87       26.37     27.97 o
  -1 -12  10       40.45       57.92     38.61 o
   0 -12  10      146.05       65.69     56.47 o
   1 -12  10      218.94      352.64     76.06 o
   2 -12  10      559.11      679.93     93.35 o
   3 -12  10       22.62       -9.22     41.49 o
  -5 -11  10        5.78       34.57     40.33 o
  -4 -11  10       20.29       36.88     38.03 o
  -3 -11  10      256.11      242.01     56.47 o
  -2 -11  10      294.17      338.43     44.62 o
  -1 -11  10      441.24      342.52     42.50 o
   0 -11  10      213.54      270.75     49.55 o
   1 -11  10       53.50       54.16     43.79 o
   2 -11  10     1081.11     1010.67    109.48 o
   3 -11  10     1771.14     1836.95    135.99 o
   4 -11  10      558.54      433.31     80.67 o
  -6 -10  10       56.58       74.91     46.10 o
  -5 -10  10       42.58        3.46     39.18 o
  -4 -10  10      406.47      451.75     66.84 o
  -3 -10  10     1127.47     1116.69     92.19 o
  -2 -10  10      920.13      892.63     58.16 o
  -1 -10  10       55.81       51.77     26.25 o
   0 -10  10      335.65      355.53     41.49 o
   1 -10  10      184.45      171.71     55.32 o
   2 -10  10      225.48      243.16     63.38 o
   3 -10  10        0.13       39.18     48.40 o
   4 -10  10       55.95       32.27     53.01 o
   5 -10  10        7.82       -3.46     50.71 o
  -7  -9  10       88.87       64.54     44.94 o
  -6  -9  10        0.91      -16.13     28.81 o
  -5  -9  10        0.27       42.64     36.88 o
  -4  -9  10      159.79      185.54     48.40 o
  -3  -9  10       34.49       54.74     25.26 o
  -2  -9  10      340.99      391.53     42.06 o
  -1  -9  10      170.98      230.73     34.28 o
   0  -9  10       73.34       81.68     48.40 o
   1  -9  10        3.93        8.66     24.78 o
   2  -9  10     1071.83      940.37     95.65 o
   3  -9  10     1702.80     1934.91    132.53 o
   4  -9  10     1626.67     1842.72    133.68 o
   5  -9  10      151.67      121.00     61.08 o
   6  -9  10       10.86       24.20     56.47 o
  -8  -8  10      216.19      269.67     64.54 o
  -7  -8  10      755.53      729.48     85.28 o
  -6  -8  10       13.45      -12.68     26.51 o
  -5  -8  10      664.60      596.95     72.60 o
  -4  -8  10     1323.47     1250.37     93.35 o
  -3  -8  10     1603.69     1518.74     67.19 o
  -2  -8  10     1338.95     1217.09     60.28 o
  -1  -8  10       51.30       69.73     22.96 o
   0  -8  10      280.62      292.35     48.98 o
   1  -8  10       14.17        6.08     18.83 o
   2  -8  10       71.35       75.81     26.47 o
   3  -8  10       49.25      109.48     48.40 o
   4  -8  10        0.29       -3.46     39.18 o
   5  -8  10      284.69      354.94     73.75 o
   6  -8  10       50.33       20.74     53.01 o
  -8  -7  10        8.24       -3.46     35.72 o
  -7  -7  10      133.42      104.87     43.79 o
  -6  -7  10      531.19      496.69     67.99 o
  -5  -7  10      395.67      523.20     64.54 o
  -4  -7  10      473.02      532.42     63.38 o
  -3  -7  10      146.65      113.13     25.66 o
  -2  -7  10      119.09       90.90     23.63 o
  -1  -7  10     1610.14     1756.70     69.64 o
   0  -7  10      298.32      279.03     32.81 o
   1  -7  10        0.57       -6.63     17.29 o
   2  -7  10      132.18      162.54     30.02 o
   3  -7  10     3193.49     3350.47    197.06 o
   5  -7  10      312.03      288.10     67.99 o
   6  -7  10       43.07      112.94     50.71 o
   7  -7  10       67.52       86.43     59.93 o
  -9  -6  10       28.32      -34.57     34.57 o
  -8  -6  10      330.59      225.87     54.16 o
  -7  -6  10      766.22      747.92     79.52 o
  -6  -6  10      113.36       88.74     36.88 o
  -5  -6  10      727.55      707.58     72.60 o
  -4  -6  10      899.37      928.74     77.21 o
  -3  -6  10      948.23      956.55     49.30 o
  -2  -6  10     2696.90     2509.92     81.08 o
  -1  -6  10      473.26      453.66     36.75 o
   0  -6  10     1043.97      932.65     51.16 o
   1  -6  10      172.91      207.33     42.64 o
   2  -6  10       87.82       61.44     23.21 o
   3  -6  10       92.75       80.85     76.64 o
   4  -6  10       26.64        6.41     21.58 o
   5  -6  10      739.35      813.61     86.43 o
   6  -6  10        1.10      -25.35     40.33 o
   7  -6  10       33.90      -24.20     43.79 o
  -9  -5  10      349.47      245.46     61.08 o
  -8  -5  10        1.99       49.55     34.57 o
  -7  -5  10      478.18      351.49     59.93 o
  -6  -5  10      609.44      573.90     66.84 o
  -5  -5  10      909.62      946.13     78.36 o
  -4  -5  10       37.63       70.91     19.65 o
  -3  -5  10      290.52      290.06     30.02 o
  -2  -5  10      700.82      659.42     41.15 o
  -1  -5  10     1017.78      971.38     48.08 o
   0  -5  10      113.74      173.06     25.73 o
   1  -5  10      156.51      170.52     27.08 o
   2  -5  10       81.85       86.83     22.40 o
   3  -5  10      348.90      297.74     35.38 o
   4  -5  10     1185.12     1209.95    112.36 o
   5  -5  10      166.49      286.95     59.93 o
   6  -5  10      222.89      232.79     58.77 o
   7  -5  10      266.72      239.70     62.23 o
  -9  -4  10       28.80       47.25     40.33 o
  -8  -4  10     1240.96     1176.62     96.80 o
  -7  -4  10     1444.59     1473.94     97.96 o
  -6  -4  10     1713.13     1717.10    102.57 o
  -5  -4  10        1.05       43.79     27.66 o
  -4  -4  10     4173.90     4142.16    171.71 o
  -3  -4  10     2062.97     2070.86     69.58 o
  -2  -4  10      532.53      564.65     36.64 o
  -1  -4  10        2.79       -9.29     12.61 o
   0  -4  10      226.87      194.62     26.04 o
   1  -4  10      436.49      478.19     36.64 o
   2  -4  10      136.20      174.78     65.11 o
   3  -4  10      110.84      170.05     28.10 o
   4  -4  10        4.52      -17.51     17.51 o
   5  -4  10      236.37      172.92     52.43 o
   6  -4  10      237.18      154.42     53.01 o
  -9  -3  10      411.96      387.56     45.63 o
  -8  -3  10       14.93        9.22     22.82 o
  -7  -3  10      285.57      245.87     46.67 o
  -6  -3  10      235.04      273.03     30.68 o
  -5  -3  10       30.40        2.72     13.95 o
  -4  -3  10       45.22       71.35     19.35 o
  -3  -3  10       76.77       61.60     17.71 o
  -2  -3  10      356.80      409.59     31.75 o
  -1  -3  10     4121.85     4033.11    129.07 o
   0  -3  10      507.46      644.15     58.20 o
   1  -3  10        2.10      -12.07     13.78 o
   2  -3  10     1472.59     1549.21     62.73 o
   3  -3  10     1486.17     1501.77     63.12 o
   4  -3  10     2127.68     2217.83     61.66 o
   5  -3  10     1637.83     1612.47     59.81 o
   6  -3  10       30.81       20.34     26.40 o
 -10  -2  10       10.30      -11.52     40.33 o
  -9  -2  10      419.81      471.18     47.67 o
  -8  -2  10       43.68       48.85     25.22 o
  -7  -2  10      303.45      334.78    106.60 o
  -6  -2  10      116.98       87.12     22.40 o
  -5  -2  10      113.42      124.06     18.04 o
  -4  -2  10     3016.55     2675.99     61.23 o
  -3  -2  10     2483.63     2333.93     54.78 o
  -2  -2  10     2772.60     2832.04     59.69 o
  -1  -2  10      244.18      217.41     16.76 o
   0  -2  10       15.91        9.27     10.31 o
   1  -2  10      841.88      773.38     61.41 o
   2  -2  10      429.90      391.95     31.48 o
   3  -2  10      389.78      452.25     27.73 o
   4  -2  10       49.99       63.57     20.60 o
   5  -2  10      565.94      596.28     43.30 o
   6  -2  10        1.91       -6.51     18.03 o
   7  -2  10        2.91       35.59     27.29 o
   8  -2  10        0.35      -36.88     36.88 o
 -10  -1  10       12.13       66.84     48.40 o
  -9  -1  10       66.80      111.78     46.10 o
  -8  -1  10        0.94      -16.30     19.85 o
  -7  -1  10      257.96      198.89     30.55 o
  -6  -1  10      328.57      314.09     31.75 o
  -5  -1  10       16.39       -4.10     11.82 o
  -4  -1  10      452.23      522.43     28.10 o
  -3  -1  10     1248.83     1287.45     61.07 o
  -2  -1  10      102.50       89.94     21.20 o
  -1  -1  10       30.60       16.11     10.74 o
   0  -1  10     3992.79     4207.92     80.67 o
   1  -1  10     1295.66     1384.69     41.72 o
   2  -1  10     2708.26     2423.54     58.92 o
   3  -1  10     2996.81     2992.75     91.29 o
   4  -1  10     1513.74     1453.83     69.12 o
   5  -1  10       46.87       57.49     18.71 o
   6  -1  10       92.08      107.69     28.80 o
   7  -1  10      950.22      916.34     64.54 o
   8  -1  10      410.93      376.84     62.23 o
 -10   0  10       38.97       25.35     43.79 o
  -9   0  10        1.44      -34.57     34.57 o
  -8   0  10      722.95      864.31     78.36 o
  -7   0  10     2102.79     2281.46     85.28 o
  -6   0  10      468.62      436.08     29.23 o
  -5   0  10       17.34       14.78     12.56 o
  -4   0  10     4947.52     4971.98     94.11 o
  -3   0  10     8733.44     8514.13    137.32 o
  -2   0  10      372.02      367.10     24.37 o
  -1   0  10       11.58       11.48     10.22 o
   0   0  10      602.86      625.19     43.87 o
   1   0  10     1058.95     1201.66     40.08 o
   2   0  10      589.05      560.46     29.49 o
   3   0  10      694.25      578.75     53.18 o
   4   0  10       32.51       70.14     17.68 o
   5   0  10       64.28       48.08     17.78 o
   6   0  10      147.89      143.23     32.84 o
   7   0  10       86.00      154.34     35.74 o
   8   0  10        9.63        6.91     28.52 o
 -10   1  10      121.84      209.74     64.54 o
  -9   1  10       19.40        8.07     40.33 o
  -8   1  10      146.33      202.83     48.40 o
  -7   1  10       51.57       87.58     36.88 o
  -6   1  10       91.51      107.68     20.25 o
  -5   1  10       86.19       98.71     21.83 o
  -4   1  10       14.09       41.28     15.80 o
  -3   1  10       55.45       39.62     13.47 o
  -2   1  10      609.49      698.88     31.68 o
  -1   1  10       65.28       32.73     13.46 o
   0   1  10      587.75      653.90     35.42 o
   1   1  10        0.62      -11.38     11.53 o
   2   1  10      593.66      582.74     32.96 o
   3   1  10      919.48      814.49     37.62 o
   4   1  10       57.65       61.69     18.61 o
   5   1  10       43.34       12.27     16.39 o
   6   1  10      384.70      278.02     37.89 o
   7   1  10      829.65      921.08     63.17 o
   8   1  10      575.37      596.85     57.24 o
 -10   2  10       48.53       51.86     44.94 o
  -9   2  10      114.35       41.49     40.33 o
  -8   2  10     1465.36     1585.73    106.02 o
  -7   2  10     1168.36     1420.93     95.65 o
  -6   2  10      464.49      495.36     41.06 o
  -5   2  10      171.64      149.89     20.43 o
  -4   2  10      792.56      853.25     43.30 o
  -3   2  10     3069.70     2832.16     65.42 o
  -2   2  10     1112.05      912.71     36.12 o
  -1   2  10      720.71      780.23     34.37 o
   0   2  10     4735.28     4447.19    145.86 o
   1   2  10      990.74     1097.59     41.43 o
   2   2  10      548.72      455.64     36.02 o
   3   2  10      202.67      146.94     21.31 o
   4   2  10      214.64      185.88     22.89 o
   5   2  10      519.54      481.07     43.74 o
   6   2  10       33.07       34.97     25.66 o
   7   2  10       93.20      108.44     42.64 o
 -10   3  10      215.81      316.91     73.75 o
  -9   3  10       16.66       -2.30     35.72 o
  -8   3  10       44.45       25.35     36.88 o
  -7   3  10       17.15       46.10     26.89 o
  -6   3  10      170.37      174.21     30.15 o
  -5   3  10      506.28      474.18     32.18 o
  -4   3  10      338.83      396.13     27.62 o
  -3   3  10      441.56      473.78     28.29 o
  -2   3  10     1474.34     1301.73     69.11 o
  -1   3  10     1216.76     1114.69     48.69 o
   0   3  10     3552.19     3570.53     79.40 o
   1   3  10      109.89      112.03     19.38 o
   2   3  10      533.44      475.40     30.50 o
   3   3  10     2493.58     2360.48     65.30 o
   4   3  10      392.20      380.44     30.85 o
   5   3  10       82.09       26.97     24.08 o
   6   3  10      220.04      208.77     37.57 o
   7   3  10      334.77      274.41     42.98 o
  -9   4  10      119.27      156.73     57.62 o
  -8   4  10      197.53      141.75     49.55 o
  -7   4  10     1157.30     1321.71     67.05 o
  -6   4  10      807.66      743.40     50.35 o
  -5   4  10        5.00       14.28     20.20 o
  -4   4  10     1399.18     1422.78     60.95 o
  -3   4  10     1635.95     1518.76     74.73 o
  -2   4  10       27.84       37.49     15.43 o
  -1   4  10     1131.79     1063.12     41.41 o
   0   4  10     1683.85     1754.15     54.78 o
   1   4  10     1742.96     2023.30     85.92 o
   2   4  10      276.57      217.27     31.66 o
   3   4  10       57.71       36.24     17.68 o
   4   4  10     1978.22     2152.81    104.33 o
   5   4  10       99.73       80.72     27.67 o
   6   4  10        2.94       27.96     26.47 o
   7   4  10        4.72       -0.99     35.15 o
  -9   5  10        9.99       62.23     49.55 o
  -8   5  10       21.22        1.15     36.88 o
  -7   5  10      237.41      209.67     37.46 o
  -6   5  10      314.25      372.16     41.15 o
  -5   5  10       46.32      104.35     26.74 o
  -4   5  10       81.59       53.98     22.70 o
  -3   5  10      274.93      321.63     26.32 o
  -2   5  10       54.06       43.13     16.75 o
  -1   5  10      897.80      846.40     56.35 o
   0   5  10      440.63      487.19     31.90 o
   1   5  10      256.61      244.92     26.06 o
   2   5  10       12.34       23.89     17.74 o
   3   5  10     1071.59     1062.04     68.61 o
   4   5  10      475.99      702.69    127.34 o
   5   5  10        0.62      -22.77     22.77 o
   6   5  10      205.31      173.96     36.64 o
   7   5  10      229.49      324.23     47.75 o
  -9   6  10      275.23      162.49     63.38 o
  -8   6  10     1013.89     1018.87     68.32 o
  -7   6  10      873.92      863.64     60.97 o
  -6   6  10      528.24      511.00     48.06 o
  -5   6  10        7.31       35.70     23.62 o
  -4   6  10     2232.47     2166.86     82.11 o
  -3   6  10        9.17       74.69     25.58 o
  -2   6  10     2012.48     2252.50     63.98 o
  -1   6  10        1.06       10.33     15.50 o
   0   6  10     1583.15     1749.41     72.52 o
   1   6  10     1538.68     1798.70     59.39 o
   2   6  10       61.01        9.30     17.12 o
   3   6  10      178.04      197.48     51.16 o
   4   6  10        1.31        2.85     23.13 o
   5   6  10        3.44       31.68     27.29 o
   6   6  10        0.05      -24.71     25.73 o
  -8   7  10      104.19      107.47     38.39 o
  -7   7  10      178.31      154.90     38.70 o
  -6   7  10       48.90       94.50     31.99 o
  -5   7  10      566.34      580.68    154.42 o
  -4   7  10       82.62      101.13     31.30 o
  -3   7  10     2844.63     2904.06    259.87 o
  -2   7  10     1338.02     1306.46     82.39 o
  -1   7  10      361.19      349.54     31.04 o
   0   7  10      878.81      924.41     45.16 o
   1   7  10      456.26      430.93     34.74 o
   2   7  10       73.68      104.65     24.80 o
   3   7  10      340.80      365.38     34.44 o
   4   7  10      596.55      667.72     73.18 o
   5   7  10      176.54      162.21     36.56 o
   6   7  10       62.23       63.96     60.50 o
  -8   8  10      272.24      140.02     41.56 o
  -7   8  10      770.05      742.80     92.77 o
  -6   8  10      311.15      294.31     44.41 o
  -5   8  10        0.36       -6.91     25.26 o
  -4   8  10     2620.29     2749.67    139.44 o
  -3   8  10     1507.65     1636.34     81.82 o
  -2   8  10        2.28       21.72     26.03 o
  -1   8  10        2.80       23.45     19.30 o
   0   8  10       30.66       62.53     30.62 o
   1   8  10      111.87       38.41     40.11 o
   2   8  10        3.20        7.79     20.21 o
   3   8  10        9.65       26.94     25.58 o
   4   8  10        4.32       29.56     28.10 o
   5   8  10       53.52       44.76     35.15 o
  -7   9  10       99.61      113.15     39.36 o
  -6   9  10      219.40      214.96     44.00 o
  -5   9  10       16.26       28.99     32.27 o
  -4   9  10      130.13      120.43     35.04 o
  -3   9  10      117.49      171.39     39.18 o
  -2   9  10       47.28       64.48     32.47 o
  -1   9  10      162.50      186.62     37.38 o
   0   9  10       66.32       31.48     22.66 o
   1   9  10       11.36       24.83     21.69 o
   2   9  10      298.74      366.82     37.95 o
   3   9  10      265.66      385.48     62.81 o
   4   9  10      218.24      261.06     46.26 o
  -6  10  10      156.01      164.35     42.78 o
  -5  10  10        0.43       68.87     34.63 o
  -4  10  10      269.75      182.32    127.92 o
  -3  10  10      318.82      326.27     47.54 o
  -2  10  10      285.30      367.64    133.10 o
  -1  10  10        0.73        0.62     28.85 o
   0  10  10       83.91       81.93     36.88 o
   1  10  10      157.42      205.07     32.55 o
   2  10  10      107.74      153.91     31.37 o
   3  10  10        0.72       56.65     31.75 o
  -5  11  10        0.44       15.85     32.32 o
  -4  11  10      131.31      185.57     42.78 o
  -3  11  10      148.42      145.08     61.08 o
  -2  11  10       21.02      -17.10     33.29 o
  -1  11  10        0.49      -12.93     31.69 o
   0  11  10      120.36      120.91     39.52 o
   1  11  10        2.61      -19.59     43.22 o
   2  11  10      133.89      142.91     38.20 o
  -3  12  10      368.37      437.69     56.97 o
  -2  12  10       89.62      124.17     43.10 o
  -1  12  10        8.55       52.20     37.89 o
   0  12  10      138.84      117.48     42.28 o
  -3 -12  11       78.44      104.87     46.10 o
  -2 -12  11      175.70      272.37     44.30 o
  -1 -12  11      492.60      595.50    114.67 o
   0 -12  11     1021.60     1185.84    117.55 o
   1 -12  11      319.25      324.98     76.06 o
   2 -12  11       20.00       85.28     50.71 o
  -5 -11  11      127.43       69.15     46.10 o
  -4 -11  11        3.76       32.27     39.18 o
  -3 -11  11      525.83      471.34     71.45 o
  -2 -11  11      353.51      428.07     47.89 o
  -1 -11  11       18.13       16.63     24.89 o
   0 -11  11        5.43        9.87     28.81 o
   1 -11  11       33.46       36.88     46.10 o
   2 -11  11      228.70      289.26     72.60 o
   3 -11  11      136.84      298.48     76.06 o
  -6 -10  11       18.33      -21.90     35.72 o
  -5 -10  11       29.60      -16.13     35.72 o
  -4 -10  11      121.29       59.93     38.03 o
  -3 -10  11        7.57       34.57     36.88 o
  -2 -10  11      562.70      626.88     53.59 o
  -1 -10  11      297.40      232.70     91.04 o
   0 -10  11      397.18      453.83     46.93 o
   1 -10  11      714.43      894.51     61.04 o
   2 -10  11        0.15      -32.27     32.27 o
   3 -10  11     1223.48     1327.58    119.85 o
   4 -10  11      448.15      505.91     91.04 o
  -7  -9  11     1280.13     1181.23    109.48 o
  -6  -9  11      732.52      781.34     88.74 o
  -5  -9  11       99.08       42.64     38.03 o
  -4  -9  11      157.65       73.75     40.33 o
  -3  -9  11     1071.00     1031.74    104.87 o
  -2  -9  11      469.73      621.33     65.69 o
  -1  -9  11      255.88      229.23     34.93 o
   0  -9  11      525.96      565.27     61.08 o
   1  -9  11      405.21      356.56     41.79 o
   2  -9  11      496.95      677.62     86.43 o
   3  -9  11      141.98       49.55     49.55 o
   4  -9  11       36.11       96.80     55.32 o
   5  -9  11       59.65       14.98     53.01 o
  -7  -8  11      220.01      132.53     51.86 o
  -6  -8  11       34.39       32.27     36.88 o
  -5  -8  11        2.15        9.22     29.96 o
  -4  -8  11      162.58      123.31     42.64 o
  -3  -8  11      252.33      291.88     36.26 o
  -2  -8  11      437.07      451.67     42.28 o
  -1  -8  11     1257.21     1171.12     61.86 o
   0  -8  11      437.33      465.57     56.47 o
   1  -8  11      365.70      379.97     40.35 o
   2  -8  11       14.86       32.84     23.63 o
   3  -8  11     1052.41      858.55     93.35 o
   4  -8  11     1997.80     2171.15    142.90 o
   5  -8  11      354.40      376.84     76.06 o
   6  -8  11        5.15       33.42     51.86 o
  -8  -7  11      224.06      194.76     58.77 o
  -7  -7  11     1138.46     1268.81    104.87 o
  -6  -7  11      793.30      790.56     81.82 o
  -5  -7  11       75.16       85.28     36.88 o
  -4  -7  11      439.74      457.51     61.08 o
  -3  -7  11      550.22      496.52     41.46 o
  -2  -7  11     1759.05     1890.08     74.15 o
  -1  -7  11      116.98      176.94     29.20 o
   0  -7  11        6.13      -13.12     17.05 o
   1  -7  11      352.33      342.28     38.20 o
   2  -7  11        3.22       13.40     21.82 o
   3  -7  11       70.01       40.33     25.98 o
   4  -7  11       16.40       35.72     43.79 o
   5  -7  11      153.54       65.69     51.86 o
   6  -7  11        4.24      -40.33     40.33 o
  -8  -6  11        9.25       -6.91     32.27 o
  -7  -6  11      152.71      103.72     42.64 o
  -6  -6  11       28.70       -9.22     26.51 o
  -5  -6  11      236.08      278.88     53.01 o
  -4  -6  11       14.68       32.66     19.14 o
  -3  -6  11      171.81      158.17     26.85 o
  -2  -6  11       18.61       17.02     17.43 o
  -1  -6  11     5530.26     5616.97    139.32 o
   0  -6  11     4465.00     4472.68    120.47 o
   1  -6  11      214.68      255.67     33.29 o
   2  -6  11     1247.89     1326.73     65.14 o
   3  -6  11     1602.08     1725.81     75.11 o
   4  -6  11     1598.66     1677.69     75.80 o
   5  -6  11     1042.10      874.68     93.35 o
   6  -6  11        0.29       58.77     48.40 o
  -9  -5  11        3.23       -3.46     38.03 o
  -8  -5  11      451.42      611.93     77.21 o
  -7  -5  11      545.69      632.68     73.75 o
  -6  -5  11      433.31      542.79     66.84 o
  -5  -5  11      395.77      339.96     51.86 o
  -4  -5  11      692.71      713.10     82.97 o
  -3  -5  11     1477.01     1509.85     97.38 o
  -2  -5  11     2078.58     1963.04    116.39 o
  -1  -5  11     2211.96     2226.59     76.85 o
   0  -5  11      126.33      100.25     23.21 o
   1  -5  11       35.63       18.39     17.87 o
   2  -5  11      430.26      437.54     40.18 o
   3  -5  11      358.09      361.09     62.23 o
   4  -5  11        0.21       -8.60     21.00 o
   5  -5  11       59.18       58.35     28.71 o
   6  -5  11       12.59      -38.03     38.03 o
  -9  -4  11      626.14      550.86     74.91 o
  -8  -4  11       95.27      157.88     48.40 o
  -7  -4  11       45.32       58.77     35.72 o
  -6  -4  11      413.49      392.97     56.47 o
  -5  -4  11      553.63      679.93     66.84 o
  -4  -4  11      203.65      225.33     28.71 o
  -3  -4  11      448.12      529.69     38.30 o
  -2  -4  11       38.91       17.23     29.39 o
  -1  -4  11     4521.19     4598.67    117.33 o
   0  -4  11     1640.69     1488.96     61.52 o
   1  -4  11      115.11      159.84     26.04 o
   2  -4  11      568.53      615.29     44.36 o
   3  -4  11     1413.45     1482.04     66.58 o
   4  -4  11     1715.66     1647.35     73.66 o
   5  -4  11     1961.65     1998.96     83.38 o
   6  -4  11       56.11       57.62     44.94 o
  -9  -3  11       66.60       43.79     41.49 o
  -8  -3  11     1185.64     1227.32     99.11 o
  -7  -3  11     1624.41     1635.28    103.72 o
  -6  -3  11      396.99      390.67     55.32 o
  -5  -3  11      319.46      345.57     36.88 o
  -4  -3  11     2986.96     2775.37    255.26 o
  -3  -3  11     2232.30     2103.15     72.09 o
  -2  -3  11     4367.27     4037.25    105.93 o
  -1  -3  11     1644.91     1409.31     58.23 o
   0  -3  11       95.18       42.94     23.05 o
   1  -3  11      749.75      757.15     46.45 o
   2  -3  11      200.28      236.81     30.55 o
   3  -3  11      468.23      463.28     41.10 o
   4  -3  11      278.77      307.79     37.46 o
   5  -3  11        0.41        9.06     23.95 o
   6  -3  11       22.76       40.96     28.38 o
  -9  -2  11      373.49      364.57     49.55 o
  -8  -2  11      210.29      270.89     48.40 o
  -7  -2  11       15.45       45.36     62.81 o
  -6  -2  11       42.37       34.67     19.85 o
  -5  -2  11       65.39       18.10     26.16 o
  -4  -2  11      147.06      176.76     19.49 o
  -3  -2  11      554.77      572.05     28.50 o
  -2  -2  11      279.15      280.68     29.73 o
  -1  -2  11      243.29      237.18     28.10 o
   0  -2  11     2190.92     1856.96     67.62 o
   1  -2  11      550.23      608.53     41.10 o
   2  -2  11      456.40      423.46     42.64 o
   3  -2  11     3513.89     3350.62     76.62 o
   4  -2  11     2234.30     1956.60     59.02 o
   5  -2  11     2025.68     2117.52     65.14 o
   6  -2  11        4.69        7.39     19.81 o
   7  -2  11      182.55       49.55     44.94 o
 -10  -1  11      261.21      244.31     64.54 o
  -9  -1  11        0.37      -34.57     34.57 o
  -8  -1  11       67.26       77.75     27.56 o
  -7  -1  11      206.44      188.00     30.48 o
  -6  -1  11      760.10      830.01     48.06 o
  -5  -1  11       14.47       14.15     14.29 o
  -4  -1  11     1147.46     1141.98     44.56 o
  -3  -1  11     3780.14     3431.08     72.97 o
  -2  -1  11     1211.13     1121.38     38.78 o
  -1  -1  11      485.61      495.83     27.24 o
   0  -1  11       18.57        5.68     11.38 o
   1  -1  11        2.26        5.68     11.43 o
   2  -1  11      181.98      181.12     20.04 o
   3  -1  11       48.35       57.54     16.88 o
   4  -1  11      403.49      472.37     32.04 o
   5  -1  11      153.83      169.62     25.51 o
   6  -1  11        6.88       10.54     24.60 o
   7  -1  11       13.68        8.43     24.76 o
 -10   0  11       67.56      121.00     57.62 o
  -9   0  11      101.47      125.61     53.01 o
  -8   0  11        8.59       35.72     35.72 o
  -7   0  11       21.65       20.20     20.67 o
  -6   0  11        3.51       18.06     16.54 o
  -5   0  11      774.75      754.58     36.32 o
  -4   0  11     1792.98     1890.33     89.01 o
  -3   0  11      280.33      331.23     38.96 o
  -2   0  11       31.64       26.52     13.14 o
  -1   0  11      148.24      176.09     19.30 o
   0   0  11      767.93      725.71     34.97 o
   1   0  11      609.19      556.60     29.64 o
   2   0  11     1374.73     1405.67     47.33 o
   3   0  11      902.79      937.29     43.55 o
   4   0  11     3259.48     3264.59     79.56 o
   5   0  11      983.56     1048.64     47.36 o
   6   0  11       74.84       39.52     27.14 o
   7   0  11      423.79      403.90     47.34 o
 -10   1  11       57.13      123.31     55.32 o
  -9   1  11      172.47      107.17     50.71 o
  -8   1  11      485.99      561.23     71.45 o
  -7   1  11      724.60      738.70     71.45 o
  -6   1  11      521.84      612.91     34.69 o
  -5   1  11        1.64        7.64     14.55 o
  -4   1  11     1366.97     1310.95     46.60 o
  -3   1  11     2563.30     2260.82     85.24 o
  -2   1  11     1020.21     1014.52     44.45 o
  -1   1  11       74.61       91.11     17.12 o
   0   1  11        7.98       -0.06     12.52 o
   1   1  11     1285.16      947.25     49.69 o
   2   1  11      342.20      311.33     25.91 o
   3   1  11     2734.87     2904.58     72.87 o
   4   1  11        7.98       14.60     23.72 o
   5   1  11      872.40      816.40     65.58 o
   6   1  11       87.13       60.70     69.15 o
   7   1  11      104.15       40.30     30.16 o
 -10   2  11        4.09      -42.64     42.64 o
  -9   2  11        1.09       14.98     41.49 o
  -8   2  11      218.64      290.41     57.62 o
  -7   2  11       75.89       80.67     39.18 o
  -6   2  11        2.85      -15.26     15.26 o
  -5   2  11       14.37       -6.43     13.75 o
  -4   2  11      171.47      164.51     21.18 o
  -3   2  11      430.40      450.23     29.02 o
  -2   2  11        7.47       -9.36     13.23 o
  -1   2  11      141.19      119.53     19.02 o
   0   2  11     1659.76     1656.61     52.46 o
   1   2  11     4452.50     4682.07     96.94 o
   2   2  11        0.27       29.10     15.79 o
   3   2  11     1901.87     2189.97     63.26 o
   4   2  11       32.64       56.27     18.63 o
   5   2  11       16.30       -9.85     20.48 o
   6   2  11       50.91       33.30     27.68 o
   7   2  11      242.39      243.61     42.16 o
  -9   3  11        0.66       -1.15     41.49 o
  -8   3  11       51.47        8.07     36.88 o
  -7   3  11      922.10      777.41    103.72 o
  -6   3  11      823.58      878.50     87.58 o
  -5   3  11      188.99      234.40     41.67 o
  -4   3  11      404.90      407.43     32.20 o
  -3   3  11     1798.68     1711.58     91.32 o
  -2   3  11     2345.71     2594.63     66.74 o
  -1   3  11       30.55       27.49     14.71 o
   0   3  11     2226.50     2345.10     85.85 o
   1   3  11      856.14      759.75     44.35 o
   2   3  11      228.00      356.64     66.68 o
   3   3  11       64.26      171.81     25.01 o
   4   3  11        6.98        0.70     16.43 o
   5   3  11      102.96      109.17     40.91 o
   6   3  11        9.14       -1.15     26.08 o
   7   3  11       82.39       57.98     34.20 o
  -9   4  11       43.82       61.08     46.10 o
  -8   4  11       78.60       88.74     43.79 o
  -7   4  11       18.81       -0.54     25.92 o
  -6   4  11      559.46      419.04     42.64 o
  -5   4  11       13.74       11.90     19.95 o
  -4   4  11       35.80       60.13     17.58 o
  -3   4  11       32.77       38.84     16.39 o
  -2   4  11       52.23       35.98     15.63 o
  -1   4  11      706.79      780.92     69.09 o
   0   4  11      476.73      478.26     38.03 o
   1   4  11      609.77      624.64     36.76 o
   2   4  11       17.49       14.32     22.64 o
   3   4  11      332.60      465.28     45.02 o
   4   4  11      776.87      828.96     51.15 o
   5   4  11      393.02      277.52     39.30 o
   6   4  11       53.66       17.04     32.84 o
  -9   5  11       45.64       59.93     43.79 o
  -8   5  11      508.75      511.67     76.06 o
  -7   5  11     1029.91      972.88     63.05 o
  -6   5  11     1742.26     1928.68     81.44 o
  -5   5  11      186.04      193.85     32.60 o
  -4   5  11       89.71      163.37     31.37 o
  -3   5  11      191.28      190.89     27.80 o
  -2   5  11     1178.38     1241.06     47.22 o
  -1   5  11      280.30      292.74     36.40 o
   0   5  11      954.29     1089.97     47.42 o
   1   5  11     1143.30     1193.93     49.45 o
   2   5  11      495.35      468.89     43.17 o
   3   5  11        1.98      -17.07     17.07 o
   4   5  11       55.02       19.59     25.22 o
   5   5  11      183.03      209.61     84.70 o
   6   5  11        0.38      -26.91     27.08 o
  -9   6  11      122.98       81.82     57.62 o
  -8   6  11       42.90        6.91     32.60 o
  -7   6  11       77.57       89.08     35.83 o
  -6   6  11        7.57      -10.81     26.47 o
  -5   6  11       36.85       82.16     29.85 o
  -4   6  11      646.72      603.08     49.25 o
  -3   6  11        9.73      -21.90     39.18 o
  -2   6  11        6.80        9.36     19.86 o
  -1   6  11      390.25      369.43     31.17 o
   0   6  11     1184.79     1169.26     49.74 o
   1   6  11      242.98      275.61     30.56 o
   2   6  11       16.14      -19.74     19.74 o
   3   6  11      116.31       83.20     23.61 o
   4   6  11      446.86      377.60     51.28 o
   5   6  11      488.64      440.01     51.51 o
   6   6  11       19.60        4.61     30.68 o
  -8   7  11       34.81       64.19     37.02 o
  -7   7  11      507.31      480.95     52.80 o
  -6   7  11      704.36      797.18     66.84 o
  -5   7  11      460.63      482.19     48.87 o
  -4   7  11      796.22      891.23     64.54 o
  -3   7  11     2535.06     2430.46    108.33 o
  -2   7  11      815.62      759.10     51.80 o
  -1   7  11      385.70      498.93     36.45 o
   0   7  11       65.83       61.00     21.60 o
   1   7  11      993.16     1124.01     51.95 o
   2   7  11      232.64      241.08     31.36 o
   3   7  11        7.23       31.25     22.02 o
   4   7  11       54.60       71.36     43.79 o
   5   7  11       19.13       28.92     35.15 o
  -8   8  11        2.30      -42.06     42.06 o
  -7   8  11      137.11       59.49     36.26 o
  -6   8  11      438.50      408.91     49.63 o
  -5   8  11       21.76       19.01     29.34 o
  -4   8  11        3.66       31.79     27.22 o
  -3   8  11      343.06      289.00     41.96 o
  -2   8  11       16.86        6.98     26.85 o
  -1   8  11      722.66      836.01     46.40 o
   0   8  11      266.41      220.62     31.63 o
   1   8  11       28.63        4.82     21.94 o
   2   8  11       60.84       42.41     23.28 o
   3   8  11       84.87      103.72     33.41 o
   4   8  11      258.51      238.85     45.44 o
   5   8  11       98.46       64.24     34.05 o
  -7   9  11      172.75      188.70    111.21 o
  -6   9  11      360.09      299.03     48.06 o
  -5   9  11      106.92       83.80     70.30 o
  -4   9  11      441.07      399.63     49.69 o
  -3   9  11      376.34      362.53     48.44 o
  -2   9  11      262.81      278.01     43.32 o
  -1   9  11       18.26       18.67     30.02 o
   0   9  11       67.67       99.96     26.01 o
   1   9  11      358.68      426.74     39.67 o
   2   9  11       72.21       84.87     28.16 o
   3   9  11       97.08      130.47     39.01 o
   4   9  11        7.04       31.38     34.57 o
  -6  10  11       45.12       79.95     38.71 o
  -5  10  11       15.48      -15.28     29.53 o
  -4  10  11        8.89        6.82     29.85 o
  -3  10  11        1.74       -8.87     29.20 o
  -2  10  11       22.42       39.95     31.18 o
  -1  10  11        8.01      -19.86     29.53 o
   0  10  11      362.30      375.66     49.69 o
   1  10  11      397.14      373.24     39.91 o
   2  10  11       14.51      -11.84     26.74 o
   3  10  11      113.71      137.40     42.00 o
  -5  11  11        4.05       10.77     37.25 o
  -4  11  11       34.97       56.20     38.07 o
  -3  11  11      419.45      452.04     57.84 o
  -2  11  11      202.65      215.56     44.82 o
  -1  11  11       12.32      -23.62     44.37 o
   0  11  11        1.99       32.01     32.81 o
   1  11  11      101.69      101.99     39.93 o
  -2 -12  12      118.50      115.27     52.43 o
  -1 -12  12      163.94      155.81     39.56 o
   0 -12  12        5.07      -24.20     50.71 o
  -4 -11  12      253.87      236.25     62.23 o
  -3 -11  12       30.16       41.49     39.18 o
  -2 -11  12      310.04      333.65     45.29 o
  -1 -11  12       24.09       22.07     28.50 o
   0 -11  12      712.64      722.80     61.97 o
   1 -11  12      770.22      651.12     91.04 o
   2 -11  12       30.38      100.26     54.16 o
  -5 -10  12      280.49      277.73     62.23 o
  -4 -10  12      302.76      229.33     59.93 o
  -3 -10  12      471.99      334.20     59.93 o
  -2 -10  12      482.77      515.14    130.80 o
  -1 -10  12       23.17       20.32     37.45 o
   0 -10  12       95.34       70.93     32.32 o
   1 -10  12      260.54      200.39     39.01 o
   2 -10  12      439.78      333.05     73.75 o
   3 -10  12      281.32      248.92     72.60 o
   4 -10  12        0.81       11.52     51.86 o
  -6  -9  12       77.65       84.13     44.94 o
  -5  -9  12       39.23       -3.46     32.27 o
  -4  -9  12      291.07      170.56     48.40 o
  -3  -9  12      522.37      527.87     48.89 o
  -2  -9  12        3.08       15.18     23.25 o
  -1  -9  12      642.38      711.89     54.64 o
   0  -9  12      124.05       70.30     33.42 o
   1  -9  12      925.37      961.03     63.92 o
   2  -9  12      394.70      599.26     85.28 o
   3  -9  12       28.03       31.12     48.40 o
   4  -9  12      508.39      530.11     91.04 o
  -7  -8  12      216.59      297.32     65.69 o
  -6  -8  12      201.80      244.31     57.62 o
  -5  -8  12      206.51      261.60     57.62 o
  -4  -8  12        0.59       13.83     32.27 o
  -3  -8  12       91.59      140.28     31.75 o
  -2  -8  12     2955.28     2615.94     94.87 o
  -1  -8  12      125.18       84.13     39.18 o
   0  -8  12      754.67      851.53     58.40 o
   1  -8  12      303.14      327.93     43.22 o
   2  -8  12      115.51      150.56     34.28 o
   3  -8  12      904.03     1000.30    104.87 o
   4  -8  12       40.13       57.62     50.71 o
   5  -8  12        6.43       51.86     55.32 o
  -8  -7  12       98.08       59.93     46.10 o
  -7  -7  12       25.19       11.52     36.88 o
  -6  -7  12      272.68      289.26     58.77 o
  -5  -7  12       71.83        1.15     28.81 o
  -4  -7  12       37.75       35.72     29.96 o
  -3  -7  12       66.14       92.53     48.98 o
  -2  -7  12      321.75      301.61     53.59 o
  -1  -7  12      595.22      566.02     46.26 o
   0  -7  12      825.70      729.90     52.13 o
   1  -7  12     2711.10     2652.18     95.54 o
   2  -7  12     1122.34     1181.29    183.23 o
   3  -7  12       49.88       40.03     28.74 o
   4  -7  12     1857.60     1992.53    132.53 o
   5  -7  12      613.82      565.84     87.58 o
   6  -7  12       81.14       94.50     63.38 o
  -8  -6  12       30.22       11.52     36.88 o
  -7  -6  12      942.75      894.28     88.74 o
  -6  -6  12     1154.96     1237.70     99.11 o
  -5  -6  12      177.19      200.52     49.55 o
  -4  -6  12        1.38       -1.81     17.05 o
  -3  -6  12      279.67      310.30     34.63 o
  -2  -6  12      102.14       88.15     24.03 o
  -1  -6  12      643.33      570.91     70.30 o
   0  -6  12        5.53       36.63     27.08 o
   1  -6  12     2112.51     2151.45     83.74 o
   2  -6  12      795.36      825.44     55.12 o
   3  -6  12      122.85      148.99     46.67 o
   4  -6  12      537.59      434.99     48.16 o
   5  -6  12        7.33       85.28     51.86 o
   6  -6  12        2.09       51.86     51.86 o
  -8  -5  12       19.42       28.81     35.72 o
  -7  -5  12       13.07       27.66     31.12 o
  -6  -5  12       29.85       16.13     32.27 o
  -5  -5  12       60.08       20.74     29.96 o
  -4  -5  12        2.61      -15.87     15.87 o
  -3  -5  12      383.80      395.60     37.02 o
  -2  -5  12       67.29       52.43     21.19 o
  -1  -5  12     3087.96     3165.66    147.51 o
   0  -5  12     3294.66     3334.06    282.92 o
   1  -5  12      976.78     1082.68     57.58 o
   2  -5  12      814.19      949.52     57.84 o
   3  -5  12       63.74       62.23     26.25 o
   4  -5  12      969.51     1088.80    175.17 o
   5  -5  12      901.65      816.80     59.89 o
   6  -5  12      125.47      126.77     56.47 o
  -9  -4  12        2.78       19.59     39.18 o
  -8  -4  12      383.67      403.35     66.84 o
  -7  -4  12     1274.43     1342.57     96.80 o
  -6  -4  12     3592.96     3744.20    164.80 o
  -5  -4  12      523.89      552.01     64.54 o
  -4  -4  12       89.43       51.79     21.49 o
  -3  -4  12      413.48      461.54     39.52 o
  -2  -4  12     1177.91     1243.43     57.44 o
  -1  -4  12     3113.56     2776.48    154.42 o
   0  -4  12      368.96      383.91     62.23 o
   1  -4  12      242.35      340.05     44.37 o
   2  -4  12       71.15       50.34     22.96 o
   3  -4  12       91.18       41.73     25.10 o
   4  -4  12        4.12       20.38     22.37 o
   5  -4  12       18.83       -3.16     26.85 o
   6  -4  12       28.73       19.59     43.79 o
  -9  -3  12      117.44       42.64     39.18 o
  -8  -3  12        0.38      -19.59     28.81 o
  -7  -3  12      172.64      137.14     46.10 o
  -6  -3  12       77.51       78.36     34.57 o
  -5  -3  12       38.26       34.37     20.67 o
  -4  -3  12       15.79        6.99     17.17 o
  -3  -3  12      314.03      343.83     59.35 o
  -2  -3  12       65.15       20.57     19.03 o
  -1  -3  12      453.11      418.71     58.77 o
   0  -3  12     4171.06     3994.44    298.48 o
   1  -3  12      874.42      823.99     67.99 o
   2  -3  12       24.62       31.32     22.13 o
   3  -3  12      509.36      499.11     43.98 o
   4  -3  12     1092.63     1093.80     63.55 o
   5  -3  12     2808.56     2678.35    100.19 o
   6  -3  12      531.33      551.30     78.36 o
  -9  -2  12       26.54       29.96     38.03 o
  -8  -2  12      273.02      331.90     57.62 o
  -7  -2  12      278.00      331.90     54.16 o
  -6  -2  12     1121.70     1114.39     80.67 o
  -5  -2  12      874.83      998.29     53.33 o
  -4  -2  12      157.48      189.87     27.71 o
  -3  -2  12     2163.84     2082.58     74.56 o
  -2  -2  12     4377.92     4256.52    237.97 o
  -1  -2  12      835.03      968.99     52.95 o
   0  -2  12      423.18      417.93     37.83 o
   1  -2  12       81.21       63.85     21.96 o
   2  -2  12       88.43       59.65     22.31 o
   3  -2  12       69.21       34.66     21.58 o
   4  -2  12      666.70      536.69     46.43 o
   5  -2  12        2.95        2.64     25.22 o
   6  -2  12       64.11       81.82     44.94 o
   7  -2  12       32.25       24.20     46.10 o
  -9  -1  12       83.98       81.82     49.55 o
  -8  -1  12      352.83      367.25     41.54 o
  -7  -1  12       44.12       24.12     22.64 o
  -6  -1  12       24.36       40.33     18.18 o
  -5  -1  12      245.39      311.12     26.56 o
  -4  -1  12     2694.21     2482.50     66.59 o
  -3  -1  12      560.43      562.59     30.50 o
  -2  -1  12      370.13      392.79     39.07 o
  -1  -1  12        2.24        4.79     11.74 o
   0  -1  12      353.51      362.49     34.63 o
   1  -1  12        9.61        2.71     12.33 o
   2  -1  12     1014.35      957.20     40.12 o
   3  -1  12       15.05       10.96     15.88 o
   4  -1  12     2226.56     2123.04     64.20 o
   5  -1  12     2288.01     2308.31     70.38 o
   6  -1  12      423.69      422.93     45.52 o
   7  -1  12       30.07       88.74     48.40 o
  -9   0  12       49.32       78.36     46.10 o
  -8   0  12      192.37      300.78     57.62 o
  -7   0  12      938.69      929.71     54.15 o
  -6   0  12      898.24      852.98     41.65 o
  -5   0  12      621.67      616.80     35.11 o
  -4   0  12       22.62       55.47     16.87 o
  -3   0  12     1915.65     1928.90     55.36 o
  -2   0  12     4213.47     4024.89     84.94 o
  -1   0  12      278.52      293.87     24.07 o
   0   0  12     1210.77     1360.79     45.94 o
   1   0  12       20.31        3.81     12.56 o
   2   0  12       10.37       10.03     19.09 o
   3   0  12      511.36      506.72     40.28 o
   4   0  12       20.67       20.33     19.65 o
   5   0  12        3.04      -11.01     18.18 o
   6   0  12       57.42       54.55     28.80 o
   7   0  12        8.48      -27.56     27.56 o
  -9   1  12       45.93       51.86     47.25 o
  -8   1  12       65.77      168.25     47.25 o
  -7   1  12       15.60      -13.83     29.96 o
  -6   1  12        9.16       -0.47     16.21 o
  -5   1  12      812.01      853.59     54.14 o
  -4   1  12     1407.05     1466.34     50.07 o
  -3   1  12      165.44      153.61     21.32 o
  -2   1  12       62.68      110.23     19.76 o
  -1   1  12       37.60       52.60     16.96 o
   0   1  12      715.75      843.96     38.25 o
   1   1  12     1856.00     1646.96     78.94 o
   2   1  12       46.13       43.28     16.96 o
   3   1  12       51.75       54.11     18.31 o
   4   1  12     1080.18     1111.75     48.08 o
   5   1  12      631.59      643.76     40.93 o
   6   1  12      284.41      276.66     41.23 o
   7   1  12        8.71       24.42     28.10 o
  -9   2  12      496.53      528.96     78.36 o
  -8   2  12        0.98       21.90     39.18 o
  -7   2  12      419.20      466.73     64.54 o
  -6   2  12      520.14      523.35     35.23 o
  -5   2  12        4.83       14.17     15.96 o
  -4   2  12      285.37      254.71     25.28 o
  -3   2  12     1841.75     1913.87     57.63 o
  -2   2  12     2982.24     2912.13     76.33 o
  -1   2  12     1025.83     1142.32     64.71 o
   0   2  12      125.29      156.55     23.67 o
   1   2  12       69.67       66.62     21.78 o
   2   2  12      286.67      329.32     34.16 o
   3   2  12       13.75        1.29     16.30 o
   4   2  12       21.87       -5.01     17.42 o
   5   2  12       93.59       65.03     28.21 o
   6   2  12       26.31       35.19     28.81 o
  -9   3  12        5.39       25.35     48.40 o
  -8   3  12      266.56      246.62     56.47 o
  -7   3  12      796.09      764.32     54.60 o
  -6   3  12      126.53       97.05     30.55 o
  -5   3  12      576.38      559.21     35.17 o
  -4   3  12       40.18       22.35     16.44 o
  -3   3  12      916.10      978.35     42.07 o
  -2   3  12       12.34       30.41     16.44 o
  -1   3  12      203.43      194.80     33.67 o
   0   3  12      887.85      957.17     43.97 o
   1   3  12      556.68      445.77     32.23 o
   2   3  12       16.24       32.48     19.78 o
   3   3  12      167.46      137.57     24.11 o
   4   3  12      174.21      183.01     46.67 o
   5   3  12       94.64      164.06     50.71 o
   6   3  12      267.41      433.39     58.20 o
  -9   4  12       74.89       42.64     49.55 o
  -8   4  12       84.34       31.12     46.10 o
  -7   4  12      769.70      870.56     60.15 o
  -6   4  12     1894.42     1754.64     76.93 o
  -5   4  12        1.44        8.07     38.03 o
  -4   4  12      139.82      142.38     29.19 o
  -3   4  12      170.25      231.24     25.34 o
  -2   4  12      965.02      865.72     41.82 o
  -1   4  12      789.36      763.91     47.84 o
   0   4  12      301.76      257.87     27.05 o
   1   4  12      415.46      412.91     40.12 o
   2   4  12       64.35       67.70     27.67 o
   3   4  12      280.84      245.96     28.65 o
   4   4  12        8.11       18.92     21.21 o
   5   4  12      139.04      122.93     36.20 o
   6   4  12        2.42       14.05     32.84 o
  -9   5  12      189.35       56.47     57.62 o
  -8   5  12       22.89       93.35     48.40 o
  -7   5  12      195.14      208.24     88.16 o
  -6   5  12        2.91       22.00     28.03 o
  -5   5  12      281.97      216.60     37.07 o
  -4   5  12        3.91       46.76     25.58 o
  -3   5  12       21.26        2.35     17.28 o
  -2   5  12       47.18       27.18     18.16 o
  -1   5  12      265.60      223.94     26.80 o
   0   5  12      333.86      305.71     30.12 o
   1   5  12      911.10     1147.14     53.13 o
   2   5  12      307.99      401.81     43.17 o
   3   5  12      205.12      187.14     27.93 o
   4   5  12      170.61      181.87     36.09 o
   5   5  12       42.26       43.19     27.90 o
   6   5  12        7.03       20.99     31.26 o
  -8   6  12       33.82       29.25     82.40 o
  -7   6  12      635.35      734.72    127.92 o
  -6   6  12     1086.87      971.94     64.24 o
  -5   6  12        1.91      -21.31     21.31 o
  -4   6  12      231.03      180.38     35.01 o
  -3   6  12      134.20       26.82     26.56 o
  -2   6  12      364.04      523.97     45.45 o
  -1   6  12     1279.97     1294.33     86.61 o
   0   6  12       21.32       18.79     19.41 o
   1   6  12        9.19      -13.94     17.41 o
   2   6  12      186.82      185.15     36.20 o
   3   6  12       34.76       28.30     21.02 o
   4   6  12       14.10       95.51     33.38 o
   5   6  12        2.16       49.74     30.02 o
  -8   7  12        0.78      -31.99     31.99 o
  -7   7  12      188.65       79.25     36.75 o
  -6   7  12      215.07      160.66     39.09 o
  -5   7  12      275.63      326.37     44.27 o
  -4   7  12        0.69       36.08     28.71 o
  -3   7  12       19.65       21.63     26.25 o
  -2   7  12      207.21      203.69     32.66 o
  -1   7  12      372.52      349.21     35.59 o
   0   7  12     1017.86     1051.39     51.42 o
   1   7  12      182.88      227.91     30.99 o
   2   7  12        1.20       17.94     24.56 o
   3   7  12       15.08       53.55     28.85 o
   4   7  12      836.35      841.43     66.09 o
   5   7  12      624.81      692.73     69.15 o
  -7   8  12      167.48      148.21     42.98 o
  -6   8  12      508.21      530.35    165.95 o
  -5   8  12       38.74      -27.66     27.66 o
  -4   8  12      198.65      150.80     39.09 o
  -3   8  12      404.46      354.37     47.26 o
  -2   8  12       98.61       83.03     57.04 o
  -1   8  12       49.88       25.55     21.99 o
   0   8  12       13.28       19.74     23.05 o
   1   8  12      318.21      235.74     32.71 o
   2   8  12       63.37       24.51     24.74 o
   3   8  12      119.07      199.21     41.15 o
   4   8  12       22.36       42.64     47.25 o
  -6   9  12       13.13      -30.78     33.14 o
  -5   9  12       10.43        7.86     30.99 o
  -4   9  12        0.23       39.38     40.91 o
  -3   9  12        6.15       11.73     31.37 o
  -2   9  12      176.47      185.61     41.15 o
  -1   9  12        1.05      -25.07     27.89 o
   0   9  12       96.70      120.73     29.32 o
   1   9  12       49.28       60.46     37.61 o
   2   9  12        7.73      -10.86     24.06 o
   3   9  12       49.84       63.33     37.45 o
  -5  10  12      123.23      110.77     41.96 o
  -4  10  12      156.00       97.45     39.01 o
  -3  10  12      666.78      700.90     65.95 o
  -2  10  12      277.02      246.74     73.75 o
  -1  10  12       23.74       46.32     35.83 o
   0  10  12        2.49       14.03     34.45 o
   1  10  12       43.99       35.98     40.41 o
   2  10  12       91.69       81.69     68.57 o
  -3  11  12        8.96      -27.01     34.33 o
  -2  11  12        1.02      -13.95     31.00 o
  -1  11  12       20.82        8.50     34.28 o
   0  11  12      312.78      221.50     47.18 o
  -3 -11  13      169.16      180.93     58.77 o
  -2 -11  13      168.96      198.47     67.99 o
  -1 -11  13       74.75       52.00     31.84 o
   0 -11  13      124.18      216.52     45.52 o
   1 -11  13      112.40       74.91     56.47 o
  -5 -10  13       22.52       -3.46     35.72 o
  -4 -10  13      385.79      354.94     67.99 o
  -3 -10  13      300.16      298.48     61.08 o
  -2 -10  13       13.62       33.22     28.21 o
  -1 -10  13       20.37       32.76     31.57 o
   0 -10  13      439.61      462.21     50.21 o
   1 -10  13      868.97      899.98    132.53 o
   2 -10  13      248.39      187.84     65.69 o
   3 -10  13       41.82       36.88     55.32 o
  -6  -9  13      324.56      251.23     62.23 o
  -5  -9  13      488.60      475.95     72.60 o
  -4  -9  13      269.30      231.64     56.47 o
  -3  -9  13       87.54       97.11     76.06 o
  -2  -9  13      143.33      178.23     36.24 o
  -1  -9  13      194.54      155.39     35.74 o
   0  -9  13        6.82        9.80     32.84 o
   1  -9  13      127.55      140.59     35.61 o
   2  -9  13       32.02       47.25     49.55 o
   3  -9  13      558.21      693.76     97.96 o
   4  -9  13        9.18       -4.61     48.40 o
  -7  -8  13       21.36       13.83     40.33 o
  -6  -8  13       24.45       -4.61     28.81 o
  -5  -8  13      175.55      230.48     56.47 o
  -4  -8  13      443.96      394.13     63.38 o
  -3  -8  13      813.81      744.59     55.78 o
  -2  -8  13      146.40      137.42     32.60 o
  -1  -8  13      291.88      349.84     43.80 o
   0  -8  13      230.79      276.11     39.60 o
   1  -8  13     1996.88     2148.90     91.55 o
   2  -8  13      952.55     1080.56    123.31 o
   3  -8  13      144.49      146.36     57.62 o
   4  -8  13      130.21      195.91     72.60 o
  -7  -7  13      409.34      427.55     71.45 o
  -6  -7  13      964.96      965.73     93.35 o
  -5  -7  13       98.64      122.16     43.79 o
  -4  -7  13      317.32      247.65     35.83 o
  -3  -7  13        6.52       -0.13     27.08 o
  -2  -7  13      197.82      223.78     43.79 o
  -1  -7  13       23.18        5.63     21.58 o
   0  -7  13      431.62      457.27     76.06 o
   1  -7  13       20.25        4.45     23.62 o
   2  -7  13       31.33       84.08     29.03 o
   3  -7  13       68.89       94.47     33.63 o
   4  -7  13      157.00      223.57     69.15 o
   5  -7  13        1.82       -6.91     56.47 o
  -8  -6  13       52.88        8.07     40.33 o
  -7  -6  13      106.64      132.53     48.40 o
  -6  -6  13       33.31      139.44     44.94 o
  -5  -6  13        0.31      -12.68     27.66 o
  -4  -6  13       17.26       27.79     20.67 o
  -3  -6  13      300.19      273.10     35.38 o
  -2  -6  13      109.20       86.91     26.47 o
  -1  -6  13      365.73      364.71     40.33 o
   0  -6  13     1280.25     1306.98     85.86 o
   1  -6  13      494.56      519.66     47.75 o
   2  -6  13     1090.99     1031.07    111.21 o
   3  -6  13      275.78      217.12     39.01 o
   4  -6  13      561.31      637.60    116.97 o
   5  -6  13      180.23      207.44     67.99 o
  -8  -5  13       43.64       82.97     44.94 o
  -7  -5  13      329.87      256.99     54.16 o
  -6  -5  13     1344.59     1321.82     97.96 o
  -5  -5  13      775.20      860.86     81.82 o
  -4  -5  13      359.19      310.40     36.67 o
  -3  -5  13       52.26       12.80     19.14 o
  -2  -5  13       57.74       78.50     23.95 o
  -1  -5  13     1125.09     1208.39     61.93 o
   0  -5  13       12.25       42.45     39.76 o
   1  -5  13      514.42      470.80     63.38 o
   2  -5  13       85.61      117.55     30.15 o
   3  -5  13      226.90      211.59     57.62 o
   4  -5  13      367.98      353.67     44.73 o
   5  -5  13       95.65       80.18     33.19 o
   6  -5  13       11.90       23.05     48.40 o
  -8  -4  13       23.40       16.13     35.72 o
  -7  -4  13      141.46      127.92     47.25 o
  -6  -4  13       55.11      132.53     43.79 o
  -5  -4  13      137.69       92.96     25.58 o
  -4  -4  13      133.33      111.87     39.76 o
  -3  -4  13       64.94       69.10     22.31 o
  -2  -4  13       11.32        1.11     19.85 o
  -1  -4  13     3601.30     3346.69    103.48 o
   0  -4  13     3203.43     3011.60    119.85 o
   1  -4  13     2489.42     2275.69    169.98 o
   2  -4  13     1168.43     1034.15     61.05 o
   3  -4  13       23.04       20.78     24.60 o
   4  -4  13      476.32      552.24     51.62 o
   5  -4  13     1330.85     1328.26     91.62 o
   6  -4  13      125.45      232.79     66.84 o
  -9  -3  13        1.25        8.07     38.03 o
  -8  -3  13        8.22      -17.29     33.42 o
  -7  -3  13       93.70       49.55     36.88 o
  -6  -3  13      758.08      759.44     74.91 o
  -5  -3  13      414.94      363.85     62.23 o
  -4  -3  13       14.14        7.17     19.85 o
  -3  -3  13       52.59       97.63     26.04 o
  -2  -3  13     1531.42     1526.34     72.60 o
  -1  -3  13     1425.92     1414.69     63.93 o
   0  -3  13      523.66      488.64     42.37 o
   1  -3  13      397.04      470.14     61.08 o
   2  -3  13     2204.98     2128.90    133.10 o
   3  -3  13       85.07       92.40     29.30 o
   4  -3  13        3.11       -0.34     24.60 o
   5  -3  13      152.36      130.64     49.55 o
   6  -3  13      173.50      242.39     44.80 o
  -8  -2  13       36.85       -4.61     32.27 o
  -7  -2  13      377.09      322.68     55.32 o
  -6  -2  13      229.13      189.00     44.94 o
  -5  -2  13       28.27       38.85     30.54 o
  -4  -2  13       78.11      135.09     26.40 o
  -3  -2  13      148.29      145.59     28.03 o
  -2  -2  13       16.12       23.95     18.53 o
  -1  -2  13      124.97      121.28     26.08 o
   0  -2  13     3562.19     3628.47    106.75 o
   1  -2  13      505.95      504.75    141.17 o
   2  -2  13     1004.90     1012.00    103.14 o
   3  -2  13       21.20       33.60     36.30 o
   4  -2  13      933.45      840.95     58.23 o
   5  -2  13     1511.48     1544.44     80.67 o
   6  -2  13      519.27      533.57     78.36 o
  -8  -1  13      345.01      296.17     56.47 o
  -7  -1  13      681.84      924.24     81.82 o
  -6  -1  13     1479.85     1481.83     66.41 o
  -5  -1  13     1336.75     1206.70    144.05 o
  -4  -1  13       24.38       37.81     23.21 o
  -3  -1  13      104.68      102.01     25.22 o
  -2  -1  13      283.71      331.09     47.25 o
  -1  -1  13      651.67      710.70     73.18 o
   0  -1  13       56.80        5.63     17.87 o
   1  -1  13       94.43       86.02     26.47 o
   2  -1  13       15.58       15.28     20.18 o
   3  -1  13      215.96      102.24     58.20 o
   4  -1  13      331.75      313.75     40.35 o
   5  -1  13       24.44       24.84     27.89 o
   6  -1  13      143.28      123.31     54.16 o
  -9   0  13      256.89      351.49     66.84 o
  -8   0  13      367.64      390.67     63.38 o
  -7   0  13       12.20       56.24     24.84 o
  -6   0  13      168.67      149.65     26.12 o
  -5   0  13      169.14      191.05     25.17 o
  -4   0  13     1191.10     1215.12     46.37 o
  -3   0  13      521.61      718.48     36.44 o
  -2   0  13      228.48      229.76     24.28 o
  -1   0  13        1.58       -4.96     12.95 o
   0   0  13      607.89      666.91     35.09 o
   1   0  13     1633.27     1834.16     85.18 o
   2   0  13       72.77       87.67     19.49 o
   3   0  13       15.38      -11.43     15.74 o
   4   0  13      163.34      154.67     32.11 o
   5   0  13     1610.72     1688.63     62.43 o
   6   0  13      535.79      548.79     52.61 o
  -9   1  13      192.68      229.33     61.08 o
  -8   1  13        7.92       23.05     41.49 o
  -7   1  13      988.28     1233.09     94.50 o
  -6   1  13      537.83      622.30     38.79 o
  -5   1  13      905.34     1016.92     45.61 o
  -4   1  13       90.85       91.33     24.79 o
  -3   1  13     1157.52     1102.37     45.39 o
  -2   1  13     4378.77     4566.19     96.72 o
  -1   1  13      627.13      564.85     43.97 o
   0   1  13        6.60       16.12     14.96 o
   1   1  13       13.07       39.01     22.40 o
   2   1  13       12.74       14.95     15.88 o
   3   1  13      128.05       83.45     21.47 o
   4   1  13        0.38      -16.68     18.53 o
   5   1  13        1.94       -4.61     23.63 o
   6   1  13        1.68      -21.64     26.04 o
  -9   2  13       23.68      -19.59     42.64 o
  -8   2  13       33.82       31.12     41.49 o
  -7   2  13       89.55       95.96     34.57 o
  -6   2  13        8.96       28.86     19.28 o
  -5   2  13      285.24      249.54     34.10 o
  -4   2  13      737.16      787.29     40.49 o
  -3   2  13     2120.43     2151.04     79.71 o
  -2   2  13      384.67      357.45     30.82 o
  -1   2  13       56.87       45.22     22.21 o
   0   2  13     1586.61     1667.03     56.62 o
   1   2  13     1669.41     1953.18     61.17 o
   2   2  13       19.25       32.93     20.49 o
   3   2  13       27.90       13.11     20.00 o
   4   2  13     1136.14     1134.52     58.53 o
   5   2  13      442.49      431.16     47.90 o
   6   2  13      321.68      274.03     77.21 o
  -9   3  13      422.03      538.18     78.36 o
  -8   3  13       45.37       79.52     43.79 o
  -7   3  13      449.25      485.49     81.82 o
  -6   3  13      751.00      877.41     58.65 o
  -5   3  13       12.80        8.69     18.24 o
  -4   3  13      611.28      533.11     42.21 o
  -3   3  13      387.83      417.90     32.10 o
  -2   3  13     1224.57     1316.83     51.61 o
  -1   3  13     1045.85      965.91     45.53 o
   0   3  13      391.15      386.17     32.48 o
   1   3  13       22.51      -10.10     16.07 o
   2   3  13        0.76       35.13     19.30 o
   3   3  13      144.97      177.71     27.13 o
   4   3  13      111.98      173.15     27.21 o
   5   3  13       17.71       21.32     32.84 o
   6   3  13        0.37      -28.80     28.80 o
  -9   4  13      135.40      116.39     58.77 o
  -8   4  13      104.78      102.57     53.01 o
  -7   4  13       54.02       47.52     32.81 o
  -6   4  13      391.08      340.43     59.93 o
  -5   4  13      196.81      152.29     34.63 o
  -4   4  13      168.90      200.18     26.43 o
  -3   4  13      477.46      417.49     33.53 o
  -2   4  13      698.46      641.94     42.38 o
  -1   4  13      148.96      185.41     25.73 o
   0   4  13      254.40      249.84     29.35 o
   1   4  13      603.13      618.07     69.08 o
   2   4  13      177.78      149.98     26.35 o
   3   4  13       45.05       53.73     22.37 o
   4   4  13      305.87      217.41     95.07 o
   5   4  13      193.02      134.73     39.76 o
  -8   5  13       14.68       27.66     48.40 o
  -7   5  13      366.70      424.33     50.35 o
  -6   5  13     1512.18     1391.33     77.79 o
  -5   5  13        3.17       16.98     27.14 o
  -4   5  13      229.81      236.27     60.50 o
  -3   5  13      108.76       67.74     22.03 o
  -2   5  13      658.84      638.97     40.41 o
  -1   5  13     1481.88     1504.81     57.93 o
   0   5  13      218.74      214.39     28.35 o
   1   5  13      303.62      299.49     33.25 o
   2   5  13       15.34       24.57     24.91 o
   3   5  13       23.99       50.80     24.97 o
   4   5  13      199.90      170.89     36.64 o
   5   5  13       42.52       62.72     33.76 o
  -8   6  13      100.77       83.78     38.27 o
  -7   6  13        7.53      -10.44     27.07 o
  -6   6  13       19.57       42.57     39.76 o
  -5   6  13        2.98       23.32     29.67 o
  -4   6  13      348.35      250.14     40.72 o
  -3   6  13      793.32      944.12     61.52 o
  -2   6  13       24.83       35.87     20.93 o
  -1   6  13       22.57       37.71     21.15 o
   0   6  13      762.20      836.76     73.86 o
   1   6  13      211.47      267.39     38.29 o
   2   6  13      176.23      178.83     36.75 o
   3   6  13       58.72       25.02     23.12 o
   4   6  13       59.63       97.11     34.28 o
   5   6  13      208.00      196.13     44.94 o
  -7   7  13       89.02       65.20     51.86 o
  -6   7  13      513.55      402.65     51.74 o
  -5   7  13      118.36      178.59     40.33 o
  -4   7  13        6.09       19.73     29.07 o
  -3   7  13      495.57      482.52     49.71 o
  -2   7  13      497.20      531.80     39.63 o
  -1   7  13      396.61      395.63     36.13 o
   0   7  13        2.19       28.17     21.48 o
   1   7  13       23.32       37.44     22.84 o
   2   7  13        7.21       -4.61     25.58 o
   3   7  13       80.04        9.64     34.00 o
   4   7  13       88.63      116.30     38.07 o
  -7   8  13       11.85       46.20     37.38 o
  -6   8  13        5.67       -7.96     35.01 o
  -5   8  13        0.28       -4.72     29.67 o
  -4   8  13       53.31       42.67     32.63 o
  -3   8  13      321.61      282.74     45.55 o
  -2   8  13      310.02      205.19     41.56 o
  -1   8  13        0.12       30.78     22.45 o
   0   8  13      151.26      107.62     28.55 o
   1   8  13       13.69       12.94     24.40 o
   2   8  13        1.02        8.98     31.18 o
   3   8  13       40.69       55.40     33.29 o
  -6   9  13      276.91      208.06     49.99 o
  -5   9  13      535.77      563.28     60.70 o
  -4   9  13       96.34       43.96     36.30 o
  -3   9  13        9.42      -23.62     38.61 o
  -2   9  13      137.10      209.73     66.84 o
  -1   9  13       96.06      104.52     58.20 o
   0   9  13       20.61       24.59     24.98 o
   1   9  13       55.82       58.61     46.14 o
   2   9  13       49.24       55.78     36.20 o
  -4  10  13        8.97      -33.14     33.14 o
  -3  10  13        5.42        0.83     34.78 o
  -2  10  13       10.72       -3.46     35.04 o
  -1  10  13       10.18        9.76     33.04 o
   0  10  13       77.27       97.70     40.35 o
   1  10  13      103.52      166.10     35.85 o
  -2 -11  14      312.93      351.37     90.46 o
  -1 -11  14      198.46      156.92     46.10 o
  -4 -10  14      367.46      504.76     76.06 o
  -3 -10  14      120.17       27.66     39.18 o
  -2 -10  14      261.96      330.66     61.65 o
  -1 -10  14      167.12      117.06     44.94 o
   0 -10  14        7.43       16.49     31.28 o
   1 -10  14      231.49      214.12     46.67 o
   2 -10  14       66.67      117.55     61.08 o
  -5  -9  14       17.55        6.91     35.72 o
  -4  -9  14      640.28      638.44     80.67 o
  -3  -9  14     1096.31     1161.61    112.94 o
  -2  -9  14      344.45      310.88     44.46 o
  -1  -9  14       77.63       60.10     31.75 o
   0  -9  14       13.22       18.04     27.29 o
   1  -9  14      991.28     1058.56     73.00 o
   2  -9  14     1022.65     1130.52    116.39 o
   3  -9  14       65.04       57.62     57.62 o
  -6  -8  14      287.52      318.07     67.99 o
  -5  -8  14      277.78      220.11     56.47 o
  -4  -8  14      149.04      303.09     62.23 o
  -3  -8  14       25.86       44.27     27.14 o
  -2  -8  14     1030.97     1044.83     67.62 o
  -1  -8  14      863.23      822.61     60.61 o
   0  -8  14       11.45       13.90     24.91 o
   1  -8  14       21.68       25.02     39.76 o
   2  -8  14       87.99      144.59     36.27 o
   3  -8  14       15.78       69.15     54.16 o
   4  -8  14       26.86       14.98     53.01 o
  -7  -7  14        7.04        2.30     35.72 o
  -6  -7  14       99.64      121.00     46.10 o
  -5  -7  14       71.35       42.64     34.57 o
  -4  -7  14      614.23      662.06     55.32 o
  -3  -7  14      755.45      797.08     95.65 o
  -2  -7  14       57.73       82.32     32.84 o
  -1  -7  14       10.32        5.09     38.03 o
   0  -7  14      494.08      439.65     47.42 o
   1  -7  14     1482.63     1445.50    145.78 o
   2  -7  14      847.99      795.45     59.89 o
   3  -7  14      295.49      344.44     48.17 o
   4  -7  14      108.33       36.88     53.01 o
  -7  -6  14      131.81       94.50     48.40 o
  -6  -6  14     1007.55      887.36     91.04 o
  -5  -6  14     1026.79      979.55     89.89 o
  -4  -6  14      869.05      846.90     57.02 o
  -3  -6  14        1.11        5.74     20.77 o
  -2  -6  14       96.91      111.91     30.68 o
  -1  -6  14        3.07       -3.96     19.94 o
   0  -6  14      164.09      151.30     32.47 o
   1  -6  14      358.82      400.14     45.09 o
   2  -6  14       99.81      115.95     44.37 o
   3  -6  14        5.34        4.65     26.03 o
   4  -6  14       32.52       -5.92     29.67 o
   5  -6  14        3.42      -40.33     50.71 o
  -8  -5  14        0.30       -2.30     40.33 o
  -7  -5  14      172.24      149.81     50.71 o
  -6  -5  14       19.83      -14.98     31.12 o
  -5  -5  14        1.19      -21.90     25.35 o
  -4  -5  14       43.92       71.38     26.47 o
  -3  -5  14      453.71      429.86     43.19 o
  -2  -5  14      484.97      508.30     45.22 o
  -1  -5  14        7.85       26.19     22.40 o
   0  -5  14      986.03      963.53     60.30 o
   1  -5  14     1846.81     1909.08    123.88 o
   2  -5  14     2416.21     2380.03    135.41 o
   3  -5  14      343.17      456.29     49.05 o
   4  -5  14      115.99      106.51     36.09 o
   5  -5  14      198.37      238.55     67.99 o
  -8  -4  14      142.34      202.83     57.62 o
  -7  -4  14      160.86      129.07     49.55 o
  -6  -4  14     1843.51     1660.63    109.48 o
  -5  -4  14      321.22      419.35     42.50 o
  -4  -4  14      144.51      118.92     29.67 o
  -3  -4  14        0.00        1.90     19.51 o
  -2  -4  14       25.22      -11.98     18.53 o
  -1  -4  14      432.29      448.33     43.59 o
   0  -4  14      339.51      331.34     60.50 o
   1  -4  14       25.87       39.14     38.03 o
   2  -4  14      401.48      426.65     45.91 o
   3  -4  14        2.23       -3.69     24.08 o
   4  -4  14        5.89      -24.56     25.13 o
   5  -4  14        3.26       13.16     31.26 o
  -8  -3  14       54.51       56.47     40.33 o
  -7  -3  14      458.69      480.56     69.15 o
  -6  -3  14      998.58      900.04     85.28 o
  -5  -3  14       18.88       10.77     21.14 o
  -4  -3  14        2.03        8.29     23.62 o
  -3  -3  14      280.44      286.12     36.20 o
  -2  -3  14       78.62       37.56     20.77 o
  -1  -3  14      277.77      317.98     36.64 o
   0  -3  14     2364.88     2216.17    112.94 o
   1  -3  14       33.08       10.37     21.19 o
   2  -3  14     1101.79     1146.59     65.56 o
   3  -3  14      145.22      217.42     38.20 o
   4  -3  14      255.25      199.44     39.71 o
   5  -3  14      882.27      708.99     69.72 o
   6  -3  14      278.35      279.22     67.99 o
  -8  -2  14       51.00       41.49     38.03 o
  -7  -2  14        1.15       18.44     32.27 o
  -6  -2  14      694.32      596.95     70.30 o
  -5  -2  14     2250.36     2422.20     88.39 o
  -4  -2  14      618.95      509.84     45.22 o
  -3  -2  14        0.03      -16.52     18.00 o
  -2  -2  14       38.61       16.18     25.93 o
  -1  -2  14      247.48      291.15     35.83 o
   0  -2  14       58.93      112.84     66.84 o
   1  -2  14       39.87       59.35     26.08 o
   2  -2  14      625.78      605.86     49.69 o
   3  -2  14      165.85      176.33     35.04 o
   4  -2  14        2.88       -1.57     24.37 o
   5  -2  14       28.99        0.13     28.80 o
   6  -2  14       70.31       59.93     51.86 o
  -8  -1  14       75.37       92.19     43.79 o
  -7  -1  14       47.51       71.45     36.88 o
  -6  -1  14        0.53       -8.75     35.15 o
  -5  -1  14       68.32       93.55     28.03 o
  -4  -1  14       65.26       66.74     26.56 o
  -3  -1  14      538.89      537.25     45.61 o
  -2  -1  14      612.01      677.50     48.44 o
  -1  -1  14        3.88       35.31     20.32 o
   0  -1  14     1360.75     1637.73     70.48 o
   1  -1  14      449.27      520.50    110.06 o
   2  -1  14      253.28      262.08     66.84 o
   3  -1  14      329.53      349.95     45.52 o
   4  -1  14       10.41        4.03     27.08 o
   5  -1  14      389.61      355.31    107.17 o
   6  -1  14      329.11      500.15     82.97 o
  -7   0  14      210.84      206.28     48.40 o
  -6   0  14      411.81      427.20     51.86 o
  -5   0  14     2281.43     2361.63     87.15 o
  -4   0  14      641.45      651.30     49.69 o
  -3   0  14       70.01       51.40     23.80 o
  -2   0  14     1283.40     1062.32     57.84 o
  -1   0  14      310.46      305.72     37.02 o
   0   0  14        8.31      -18.21     18.21 o
   1   0  14        0.77       12.91     42.06 o
   2   0  14       30.97       17.90     24.41 o
   3   0  14       14.77        7.76     36.88 o
   4   0  14       32.52       12.10     26.08 o
   5   0  14        7.61       23.03     29.73 o
   6   0  14      179.55      125.61     56.47 o
  -9   1  14        9.36       24.20     46.10 o
  -8   1  14       25.94       -2.30     38.03 o
  -7   1  14      227.34      138.29     50.71 o
  -6   1  14       69.40       79.94     24.11 o
  -5   1  14      148.29      156.75     25.59 o
  -4   1  14      264.38      271.96     40.47 o
  -3   1  14       39.80       48.12     18.28 o
  -2   1  14      152.92      155.19     23.65 o
  -1   1  14        4.38        5.96     15.18 o
   0   1  14      339.12      323.72     39.63 o
   1   1  14     1854.04     1776.70     81.02 o
   2   1  14     1264.29     1305.51     87.78 o
   3   1  14      249.02      236.26     28.80 o
   4   1  14       62.72       51.45     22.94 o
   5   1  14      301.52      352.10     74.91 o
   6   1  14      216.24      294.24     47.25 o
  -9   2  14      151.17      250.07     66.84 o
  -8   2  14      319.10      185.54     56.47 o
  -7   2  14      354.19      330.18     44.80 o
  -6   2  14       58.07        3.21     29.96 o
  -5   2  14      870.33      890.38     52.53 o
  -4   2  14     1838.98     1815.32     60.45 o
  -3   2  14        0.26        7.57     16.81 o
  -2   2  14      593.18      553.54     37.02 o
  -1   2  14      345.24      393.54     45.50 o
   0   2  14       10.58       -1.58     17.01 o
   1   2  14        2.31        5.86     22.70 o
   2   2  14       20.35        6.40     17.96 o
   3   2  14      103.06       97.23     23.90 o
   4   2  14       13.15       16.89     20.64 o
   5   2  14       20.09       -1.73     26.08 o
  -8   3  14      112.12       63.38     50.71 o
  -7   3  14       52.94      101.76     35.01 o
  -6   3  14       21.35       32.08     35.72 o
  -5   3  14      720.58      722.86     64.04 o
  -4   3  14       43.15       62.14     25.51 o
  -3   3  14      116.72       33.08     19.88 o
  -2   3  14      669.71      696.06     40.29 o
  -1   3  14       15.25       18.37     17.34 o
   0   3  14      256.39      258.76     29.35 o
   1   3  14     1319.81     1337.63     54.68 o
   2   3  14     1146.55     1216.26     82.74 o
   3   3  14        2.48       17.06     20.26 o
   4   3  14      615.62      540.82     41.06 o
   5   3  14      350.42      281.31     63.38 o
  -8   4  14       63.66       91.04     53.01 o
  -7   4  14      188.23      213.12     41.15 o
  -6   4  14     2077.01     2213.79    130.22 o
  -5   4  14      462.80      512.40     49.69 o
  -4   4  14      384.22      498.91     79.29 o
  -3   4  14       80.05       44.52     40.57 o
  -2   4  14      565.71      673.58     57.99 o
  -1   4  14      723.87      715.76     48.92 o
   0   4  14       10.39       -9.21     17.07 o
   1   4  14        1.08      -13.28     17.14 o
   2   4  14       12.02       59.26     22.35 o
   3   4  14       12.88       53.58     23.70 o
   4   4  14       12.55        6.12     26.03 o
   5   4  14        9.76        9.09     28.85 o
  -8   5  14       17.64       12.68     50.71 o
  -7   5  14       12.98      -16.77     30.68 o
  -6   5  14        4.15      -28.21     28.21 o
  -5   5  14       27.00        7.57     27.66 o
  -4   5  14       19.50       21.28     28.85 o
  -3   5  14      214.22      152.28     27.29 o
  -2   5  14       48.54       -0.08     24.97 o
  -1   5  14        1.97        8.48     18.35 o
   0   5  14      425.61      396.36     47.79 o
   1   5  14      408.85      402.16     37.17 o
   2   5  14      746.22      860.43     53.14 o
   3   5  14      243.02      259.40     43.98 o
   4   5  14       17.29        7.83     28.10 o
  -7   6  14      153.64      127.57     39.36 o
  -6   6  14      586.89      508.88     54.15 o
  -5   6  14      182.32      199.73     40.72 o
  -4   6  14      154.24      120.32     37.73 o
  -3   6  14      275.09      380.99     79.52 o
  -2   6  14      605.39      542.62     76.83 o
  -1   6  14      753.49      727.80     66.67 o
   0   6  14      262.99      291.65     38.86 o
   1   6  14       49.45       65.29     25.13 o
   2   6  14        0.72       29.11     31.37 o
   3   6  14      156.50      191.78     31.89 o
   4   6  14      116.87      129.02     37.65 o
  -7   7  14        1.01      102.14     41.54 o
  -6   7  14       27.74       47.94     36.43 o
  -5   7  14        2.13        0.36     30.93 o
  -4   7  14        3.36       28.21     32.32 o
  -3   7  14      191.62      146.98     40.33 o
  -2   7  14      308.58      315.87     45.61 o
  -1   7  14       67.69       77.01     26.80 o
   0   7  14      175.71      126.55     28.98 o
   1   7  14       84.51       74.36     32.18 o
   2   7  14       81.83      151.27     39.52 o
   3   7  14        4.20       14.40     29.53 o
  -6   8  14      139.73      101.50     40.65 o
  -5   8  14      231.55      250.98     46.43 o
  -4   8  14       31.08       57.37     35.10 o
  -3   8  14        1.16      -17.63     31.28 o
  -2   8  14      320.54      245.76     46.85 o
  -1   8  14      380.01      396.44     91.54 o
   0   8  14      103.42      114.50     29.33 o
   1   8  14        0.50      -19.17     22.51 o
   2   8  14       38.06       -0.38     62.23 o
  -5   9  14       19.22       -5.51     35.72 o
  -4   9  14      486.57      402.60    103.72 o
  -3   9  14      512.62      444.32     57.44 o
  -2   9  14      160.15      161.18     43.80 o
  -1   9  14       68.86       94.11     52.43 o
   0   9  14       16.35       49.70     27.40 o
   1   9  14       23.11        8.22     27.38 o
  -3  10  14      110.47       86.36     51.28 o
  -2  10  14      198.84      176.26     47.67 o
  -1  10  14      197.14      146.61     46.72 o
  -3 -10  15      366.61      435.61     77.21 o
  -2 -10  15      633.60      731.06     63.50 o
  -1 -10  15      402.11      423.73     54.14 o
   0 -10  15        1.51      -11.51     29.67 o
  -4  -9  15      154.43      252.38     61.08 o
  -3  -9  15       10.28       75.21     78.94 o
  -2  -9  15      345.09      370.03     67.99 o
  -1  -9  15      309.27      330.51     47.89 o
   0  -9  15       10.91       27.97     30.99 o
   1  -9  15      274.37      295.36     47.42 o
   2  -9  15      237.78      274.28     74.91 o
  -5  -8  15       15.56       26.51     38.03 o
  -4  -8  15      513.60      484.02     73.75 o
  -3  -8  15     1399.14     1528.64     81.08 o
  -2  -8  15      841.82      892.45     65.05 o
  -1  -8  15      130.49      131.78     37.38 o
   0  -8  15        1.26      -34.00     34.00 o
   1  -8  15      272.39      337.84     47.56 o
   2  -8  15      903.96      915.60     69.39 o
   3  -8  15      181.51      104.87     63.38 o
  -6  -7  15       37.59       13.83     39.18 o
  -5  -7  15      458.35      522.05     76.06 o
  -4  -7  15      489.38      507.40     53.59 o
  -3  -7  15       82.52       63.26     29.33 o
  -2  -7  15      134.61       87.07     32.93 o
  -1  -7  15      780.91      691.77     58.26 o
   0  -7  15      192.84      190.64     39.83 o
   1  -7  15       45.76       87.72     33.76 o
   2  -7  15       95.07       97.64     36.26 o
   3  -7  15      128.87      110.75     38.27 o
   4  -7  15      125.90      171.71     73.75 o
  -7  -6  15        2.83      -25.35     32.27 o
  -6  -6  15      157.20      197.06     55.32 o
  -5  -6  15      120.32      189.00     51.86 o
  -4  -6  15       36.54      101.68     31.69 o
  -3  -6  15     1982.57     1887.32     83.93 o
  -2  -6  15     1084.28      997.67     63.96 o
  -1  -6  15      212.55      207.84     74.91 o
   0  -6  15       20.26       16.06     24.91 o
   1  -6  15      845.21      980.37     66.32 o
   2  -6  15     1412.48     1533.13     92.19 o
   3  -6  15      912.14      848.99     66.29 o
   4  -6  15       90.29      131.43     39.81 o
  -7  -5  15      109.62      139.44     50.71 o
  -6  -5  15      698.72      895.43     92.19 o
  -5  -5  15      352.90      426.39     65.69 o
  -4  -5  15      480.65      530.38     49.17 o
  -3  -5  15       27.31       14.74     23.13 o
  -2  -5  15      294.03      238.37     69.15 o
  -1  -5  15      233.43      195.39     35.44 o
   0  -5  15      697.54      765.97     81.82 o
   1  -5  15       10.80        8.07     24.45 o
   2  -5  15       28.01       44.94     31.12 o
   3  -5  15      324.43      501.19     53.64 o
   4  -5  15      104.14       85.76     37.57 o
  -8  -4  15       29.55       33.42     41.49 o
  -7  -4  15        5.57       43.79     39.18 o
  -6  -4  15        7.57       -5.76     31.12 o
  -5  -4  15       17.73      -15.98     20.77 o
  -4  -4  15       18.09       19.83     21.58 o
  -3  -4  15       51.00       57.11     25.20 o
  -2  -4  15     1998.13     1961.43     82.64 o
  -1  -4  15      524.87      427.22     46.43 o
   0  -4  15      310.08      290.33     39.90 o
   1  -4  15     1518.46     1609.14     77.82 o
   2  -4  15     2408.23     2132.99    125.04 o
   3  -4  15      658.67      705.67     59.79 o
   4  -4  15       32.47      -26.85     26.85 o
   5  -4  15      277.53      315.36     48.44 o
  -8  -3  15      107.02      108.33     48.40 o
  -7  -3  15        2.23       19.59     38.03 o
  -6  -3  15      114.84      139.44     47.25 o
  -5  -3  15      706.41      808.31     62.23 o
  -4  -3  15      269.25      314.71     40.86 o
  -3  -3  15       71.02       42.32     24.84 o
  -2  -3  15      128.84      199.53     55.89 o
  -1  -3  15        2.78      -20.45     22.47 o
   0  -3  15       43.15       43.87     24.91 o
   1  -3  15        5.08        0.67     21.04 o
   2  -3  15      902.64      828.20     58.97 o
   3  -3  15      175.45      107.54     34.28 o
   4  -3  15        1.67       11.87     29.34 o
   5  -3  15       10.64      -19.29     30.84 o
  -8  -2  15       37.40       33.42     40.33 o
  -7  -2  15      344.65      367.62     62.23 o
  -6  -2  15      190.94      200.52     53.01 o
  -5  -2  15       23.88       22.10     26.51 o
  -4  -2  15       17.67      -21.31     21.49 o
  -3  -2  15      517.88      570.31     63.96 o
  -2  -2  15     1138.58     1081.14     62.30 o
  -1  -2  15      432.42      410.55     60.50 o
   0  -2  15      336.71      285.01     64.54 o
   1  -2  15      441.82      490.21     46.43 o
   2  -2  15      862.38      966.94     63.96 o
   3  -2  15      319.65      335.90     44.41 o
   4  -2  15        0.25       -1.17     27.89 o
   5  -2  15      232.55      170.38     40.86 o
  -8  -1  15      255.51      280.04     59.93 o
  -7  -1  15        0.04       10.37     33.42 o
  -6  -1  15      504.78      527.82     48.87 o
  -5  -1  15     1869.89     1772.89    122.73 o
  -4  -1  15     1157.09     1205.74     63.96 o
  -3  -1  15       84.33      122.06     30.55 o
  -2  -1  15      230.44      262.11     37.57 o
  -1  -1  15      197.13      168.27     32.47 o
   0  -1  15       58.18       65.19     51.86 o
   1  -1  15      608.11      796.88     56.21 o
   2  -1  15      165.95      102.42     58.20 o
   3  -1  15       33.06       16.52     28.71 o
   4  -1  15       21.02        2.30     35.72 o
   5  -1  15       14.33      -24.44     28.71 o
  -7   0  15      221.30      160.19     51.86 o
  -6   0  15      181.05      198.96     36.20 o
  -5   0  15      596.90      704.67     52.97 o
  -4   0  15       89.05       73.25     27.89 o
  -3   0  15      154.31      209.95     35.44 o
  -2   0  15      266.54      234.52     35.27 o
  -1   0  15       60.01       64.71     26.47 o
   0   0  15      646.82      807.39     55.81 o
   1   0  15      937.50     1208.63     65.95 o
   2   0  15     1609.25     1703.75     78.25 o
   3   0  15      304.53      397.63     46.26 o
   4   0  15      194.40      192.89     38.27 o
   5   0  15      142.04       87.49     36.26 o
  -6   1  15        3.88        4.08     25.73 o
  -5   1  15      514.16      565.21     50.44 o
  -4   1  15      706.72      759.13     55.25 o
  -3   1  15        0.62      -24.20     24.20 o
  -2   1  15      104.43       92.14     64.54 o
  -1   1  15      123.33      116.92     30.55 o
   0   1  15       12.19       12.86     22.43 o
   1   1  15       93.41      221.24     37.07 o
   2   1  15      178.60      196.72     35.61 o
   3   1  15       69.37       44.27     29.20 o
   4   1  15        1.43      -44.94     44.94 o
   5   1  15        2.24       13.83     40.33 o
  -8   2  15       96.88       53.01     49.55 o
  -7   2  15       65.10       64.60     33.46 o
  -6   2  15        9.80        0.58     29.03 o
  -5   2  15       19.34        6.41     20.45 o
  -4   2  15       38.94       28.81     32.05 o
  -3   2  15      156.23      125.05     24.28 o
  -2   2  15      350.93      310.47     30.75 o
  -1   2  15      480.88      460.74     34.53 o
   0   2  15       10.18       12.84     17.89 o
   1   2  15      769.23      846.78     72.60 o
   2   2  15     1325.77     1394.27     79.62 o
   3   2  15      560.01      569.73     41.11 o
   4   2  15        4.59       -9.70     22.00 o
   5   2  15       91.73       55.84     33.50 o
  -8   3  15      105.23      172.86     58.77 o
  -7   3  15      181.96      157.11     39.83 o
  -6   3  15      497.69      528.67     52.52 o
  -5   3  15      746.23      806.69     46.68 o
  -4   3  15     1370.99     1198.89     53.57 o
  -3   3  15      351.21      249.58     41.68 o
  -2   3  15      122.61       96.77     28.80 o
  -1   3  15        4.85       10.03     18.35 o
   0   3  15       27.24       37.03     20.33 o
   1   3  15       44.78       24.06     26.47 o
   2   3  15        1.96       46.17     21.94 o
   3   3  15       11.09       54.18     24.09 o
   4   3  15       80.00       41.65     25.02 o
  -8   4  15       10.72       25.35     47.25 o
  -7   4  15       81.27      102.86     40.33 o
  -6   4  15      110.48       17.41     28.80 o
  -5   4  15       70.80       61.52     31.50 o
  -4   4  15       18.11        3.93     21.26 o
  -3   4  15       17.20       36.21     21.45 o
  -2   4  15       53.88       33.89     21.23 o
  -1   4  15      119.61       81.02     24.40 o
   0   4  15        5.48       -5.81     20.32 o
   1   4  15       83.21      100.61     28.06 o
   2   4  15     1035.88     1066.77     67.28 o
   3   4  15      151.71      195.17     58.85 o
   4   4  15       25.84       -5.74     25.73 o
  -7   5  15        0.49       18.18     31.30 o
  -6   5  15      365.88      464.51     74.33 o
  -5   5  15      463.52      467.98     63.96 o
  -4   5  15      193.71      184.15     38.65 o
  -3   5  15       56.38       69.85     24.40 o
  -2   5  15      202.99      178.73     28.74 o
  -1   5  15      589.63      587.84     50.82 o
   0   5  15      423.08      453.57     39.42 o
   1   5  15      206.39      196.32     31.58 o
   2   5  15        1.39       14.35     22.62 o
   3   5  15       63.09       87.15     27.12 o
   4   5  15       24.83       42.22     33.38 o
  -7   6  15       18.13       21.47     37.07 o
  -6   6  15       62.30       53.35     34.57 o
  -5   6  15       15.41      -15.51     29.63 o
  -4   6  15       23.98        0.39     29.63 o
  -3   6  15       73.98      155.79     39.84 o
  -2   6  15      120.78       48.44     23.88 o
  -1   6  15        4.29       -9.25     20.62 o
   0   6  15       99.53      120.17     32.67 o
   1   6  15      105.64       84.93     28.25 o
   2   6  15      285.39      353.04     40.19 o
   3   6  15      209.02      176.08     33.83 o
  -6   7  15       53.91       69.57     51.28 o
  -5   7  15      323.70      355.95     96.23 o
  -4   7  15       68.13      148.05     43.54 o
  -3   7  15       26.44       19.59     48.40 o
  -2   7  15       99.77      136.20     40.66 o
  -1   7  15      228.83      283.87     36.70 o
   0   7  15       46.44       55.38     28.14 o
   1   7  15        0.80      -14.97     23.81 o
   2   7  15       10.86       21.00     36.26 o
  -5   8  15      118.16      -11.93     36.26 o
  -4   8  15       27.14      -19.84     54.74 o
  -3   8  15      129.77      145.25     43.32 o
  -2   8  15      256.45      214.73     44.41 o
  -1   8  15       81.54       70.83     47.25 o
   0   8  15        4.15      -27.84     27.84 o
   1   8  15       42.95       70.79     30.03 o
  -3   9  15       52.03        3.46     57.62 o
  -2   9  15       66.29       60.03     67.99 o
  -1   9  15       93.04       66.84     39.60 o
  -3  -9  16      852.14      745.87     64.78 o
  -2  -9  16      449.58      556.62     80.09 o
  -1  -9  16      385.76      439.59     56.88 o
   0  -9  16       92.99      104.06     40.35 o
  -5  -8  16       68.29      109.48     49.55 o
  -4  -8  16      322.94      286.95     64.54 o
  -3  -8  16      280.28      337.62     48.23 o
  -2  -8  16        9.76       18.57     27.56 o
  -1  -8  16       62.84       35.08     31.12 o
   0  -8  16       15.52       23.51     30.35 o
   1  -8  16      218.41      192.15     41.34 o
   2  -8  16      232.66      229.02     65.11 o
  -5  -7  16        9.13       28.81     40.33 o
  -4  -7  16       15.71       14.75     26.03 o
  -3  -7  16      376.28      413.11     57.04 o
  -2  -7  16      796.55      852.41     65.95 o
  -1  -7  16      265.90      318.57     46.45 o
   0  -7  16      137.29      103.04     53.01 o
   1  -7  16      125.19      127.77     34.61 o
   2  -7  16      625.54      725.70     68.57 o
   3  -7  16      305.69      355.89    163.07 o
  -6  -6  16       12.92       -5.76     36.88 o
  -5  -6  16      136.75      167.10     53.01 o
  -4  -6  16      118.43      127.10     34.63 o
  -3  -6  16      654.15      680.12     57.86 o
  -2  -6  16       20.55       65.75     31.37 o
  -1  -6  16      653.28      669.98     57.41 o
   0  -6  16      816.90      684.00     58.26 o
   1  -6  16        0.16       20.58     27.66 o
   2  -6  16      231.66      276.58     46.51 o
   3  -6  16      186.63      236.78     44.46 o
  -7  -5  16      183.50      206.28     62.23 o
  -6  -5  16        2.42        9.22     41.49 o
  -5  -5  16        6.69       34.57     35.72 o
  -4  -5  16       10.51        1.87     25.92 o
  -3  -5  16      254.64      283.49     41.10 o
  -2  -5  16      483.52      421.65     93.92 o
  -1  -5  16        4.85      -18.50     22.77 o
   0  -5  16      365.97      325.95     45.18 o
   1  -5  16       54.18       27.08     27.71 o
   2  -5  16      601.54      547.91     56.88 o
   3  -5  16     1027.69      941.51     69.64 o
   4  -5  16        2.13      -17.94     32.40 o
  -7  -4  16      164.15      221.26     59.93 o
  -6  -4  16       72.35       48.40     38.03 o
  -5  -4  16      259.56      298.22     41.91 o
  -4  -4  16       73.78       34.82     26.85 o
  -3  -4  16       43.03       33.52     28.03 o
  -2  -4  16        8.13        6.36     22.43 o
  -1  -4  16        8.76      -22.13     22.13 o
   0  -4  16     2052.37     2053.25     89.09 o
   1  -4  16      850.99      765.79     60.51 o
   2  -4  16        0.11      -10.08     25.47 o
   3  -4  16      139.64      111.48     73.18 o
   4  -4  16       79.84       59.21     45.52 o
  -7  -3  16       13.74       26.51     40.33 o
  -6  -3  16      186.37      208.59     54.16 o
  -5  -3  16       44.85       66.71     29.34 o
  -4  -3  16       18.76       28.03     51.28 o
  -3  -3  16      419.19      476.94     82.40 o
  -2  -3  16     3179.42     3209.44    110.81 o
  -1  -3  16      777.57      741.28     55.81 o
   0  -3  16       33.74       29.29     42.06 o
   1  -3  16      161.47      147.05     35.44 o
   2  -3  16      311.97      413.12     48.06 o
   3  -3  16      522.51      651.28     58.23 o
   4  -3  16        7.09      -25.79     29.63 o
  -8  -2  16      232.69      251.23     62.23 o
  -7  -2  16      692.76      790.56     86.43 o
  -6  -2  16        0.28       41.49     40.33 o
  -5  -2  16      545.98      702.53     83.55 o
  -4  -2  16      576.62      579.78    124.46 o
  -3  -2  16      135.44      165.44     33.81 o
  -2  -2  16      288.36      349.36    144.05 o
  -1  -2  16        1.04       28.08     23.13 o
   0  -2  16       14.51        7.49     24.45 o
   1  -2  16      221.02      199.85     37.46 o
   2  -2  16        8.07       36.41     27.29 o
   3  -2  16        0.07       40.80     29.33 o
   4  -2  16      194.70      304.82     81.82 o
  -7  -1  16       65.19       25.35     38.03 o
  -6  -1  16       15.48        6.29     26.85 o
  -5  -1  16       36.03        8.64     26.08 o
  -4  -1  16       50.06       32.63     27.29 o
  -3  -1  16      561.47      557.66     49.30 o
  -2  -1  16     1202.60     1384.80     69.25 o
  -1  -1  16     1073.06     1073.29     63.96 o
   0  -1  16        8.69       35.58     47.25 o
   1  -1  16      301.67      372.48     54.74 o
   2  -1  16      434.87      440.96     60.50 o
   3  -1  16      157.93      157.93     38.27 o
   4  -1  16      341.56      306.53     50.71 o
  -7   0  16       42.52       12.68     39.18 o
  -6   0  16      130.79      177.00     57.04 o
  -5   0  16      495.37      373.38     48.98 o
  -4   0  16     1112.71     1208.17     65.99 o
  -3   0  16       33.46       19.73     24.03 o
  -2   0  16      123.37       82.36     29.07 o
  -1   0  16       52.61       76.30     29.30 o
   0   0  16       11.05       21.90     24.41 o
   1   0  16       10.97      -12.83     24.41 o
   2   0  16       79.77       68.13     42.06 o
   3   0  16       49.75       71.67     32.18 o
   4   0  16        5.42       19.85     43.22 o
  -6   1  16        6.66       -2.24     26.82 o
  -5   1  16       68.49       28.16     28.98 o
  -4   1  16        4.61       14.78     34.00 o
  -3   1  16       93.43       56.33     27.66 o
  -2   1  16      308.42      381.34     42.73 o
  -1   1  16      483.03      514.27     71.45 o
   0   1  16       44.26       59.38     27.56 o
   1   1  16      331.74      346.77     44.00 o
   2   1  16      903.97      953.90     66.26 o
   3   1  16      250.79      320.94     53.59 o
   4   1  16      213.40      292.16     65.69 o
  -7   2  16        4.42        0.00     47.25 o
  -6   2  16        8.58        6.91     47.25 o
  -5   2  16       98.13       43.22     61.65 o
  -4   2  16     1240.71     1335.84    138.87 o
  -3   2  16      668.31      735.43     55.78 o
  -2   2  16       11.67       42.55     31.69 o
  -1   2  16       10.12        2.36     24.41 o
   0   2  16        4.77       27.18     27.07 o
   1   2  16       20.22       -8.82     25.73 o
   2   2  16       84.69       85.29     32.81 o
   3   2  16        1.71      -28.10     28.10 o
   4   2  16       45.58       62.59     35.44 o
  -7   3  16       13.84       -0.95     34.57 o
  -6   3  16      100.75      103.76     36.24 o
  -5   3  16      160.87      157.71     36.63 o
  -4   3  16       40.14       50.38     24.49 o
  -3   3  16       82.58       92.15     26.28 o
  -2   3  16      106.57      116.60     25.79 o
  -1   3  16        2.87      -10.42     18.84 o
   0   3  16        0.58        9.36     20.96 o
   1   3  16      389.52      330.26     44.80 o
   2   3  16     1051.66     1429.82     81.02 o
   3   3  16      534.93      505.70     42.10 o
   4   3  16       38.86       37.15     25.83 o
  -7   4  16        7.53       58.07     37.06 o
  -6   4  16      186.14      243.90     45.22 o
  -5   4  16      776.33      770.71     61.93 o
  -4   4  16      171.80      232.02     32.42 o
  -3   4  16      149.28      169.14     29.50 o
  -2   4  16        3.46       -2.01     20.73 o
  -1   4  16       68.85       38.02     23.35 o
   0   4  16        0.80      -21.37     23.51 o
   1   4  16       31.21       49.73     31.37 o
   2   4  16       19.01       48.70     31.85 o
   3   4  16       19.99       40.14     26.50 o
  -7   5  16       93.90       32.17     40.18 o
  -6   5  16       45.63       12.52     42.64 o
  -5   5  16      181.90      118.62     44.37 o
  -4   5  16      104.64       -0.52     42.64 o
  -3   5  16       33.19       21.41     22.91 o
  -2   5  16      234.00      253.21     40.94 o
  -1   5  16       47.65       10.63     23.29 o
   0   5  16       16.24        1.50     22.42 o
   1   5  16      272.39      291.42     35.87 o
   2   5  16      401.29      452.46     42.46 o
   3   5  16       94.83       51.30     42.78 o
  -6   6  16      210.22      210.91     48.36 o
  -5   6  16      374.65      420.32     81.82 o
  -4   6  16      321.41      305.67     47.67 o
  -3   6  16      140.28       91.29     37.02 o
  -2   6  16        0.86       36.65     24.46 o
  -1   6  16       87.85       83.89     29.14 o
   0   6  16       40.73       27.64     26.19 o
   1   6  16       11.81      -19.01     23.42 o
   2   6  16        2.17       10.63     26.85 o
  -5   7  16       25.26       10.27     42.06 o
  -4   7  16       55.68       98.05     39.36 o
  -3   7  16       16.74       41.38     37.73 o
  -2   7  16      285.91      269.46     47.83 o
  -1   7  16       40.90       27.45     36.08 o
   0   7  16       40.42       33.53     30.45 o
   1   7  16       21.60       48.57     28.05 o
  -4   8  16       10.81       16.29     37.73 o
  -3   8  16       12.08      -29.28     34.20 o
  -2   8  16        8.86      -14.13     35.44 o
  -1   8  16        3.87       38.93     37.38 o
  -3  -8  17      458.41      438.19     55.00 o
  -2  -8  17      423.21      373.17     52.44 o
  -1  -8  17      477.01      481.82     56.76 o
   0  -8  17      117.49      109.65     87.01 o
  -4  -7  17      213.94      200.08     42.37 o
  -3  -7  17      279.86      282.79     46.72 o
  -2  -7  17      102.50       49.75     33.38 o
  -1  -7  17      137.79       48.79     34.11 o
   0  -7  17        1.69       -2.26     28.71 o
   1  -7  17       87.16       87.01     36.20 o
  -5  -6  17      219.75      222.42     59.93 o
  -4  -6  17      187.57      190.03     39.83 o
  -3  -6  17      503.87      521.07     67.42 o
  -2  -6  17      435.75      492.62     53.78 o
  -1  -6  17        6.06      -24.52     26.74 o
   0  -6  17      450.47      405.45    103.72 o
   1  -6  17      161.69      154.18     41.54 o
   2  -6  17      626.53      578.67     59.39 o
  -6  -5  17        0.88       17.29     40.33 o
  -5  -5  17       79.29       95.65     48.40 o
  -4  -5  17       79.59       64.00     44.37 o
  -3  -5  17       84.73       14.69     46.10 o
  -2  -5  17      269.34      293.18     53.01 o
  -1  -5  17       11.73        0.48     27.29 o
   0  -5  17      399.29      370.48     48.23 o
   1  -5  17        9.68       14.44     27.97 o
   2  -5  17        0.38      -13.60     39.18 o
   3  -5  17      129.95       70.30     63.38 o
  -6  -4  17       93.59      138.29     51.86 o
  -5  -4  17       91.78       93.87     50.13 o
  -4  -4  17        0.33       -4.23     25.58 o
  -3  -4  17       70.97       68.55     29.90 o
  -2  -4  17     1063.77     1112.91     71.27 o
  -1  -4  17      152.19      140.47     37.46 o
   0  -4  17      133.20      113.28     69.15 o
   1  -4  17       84.90       55.89     39.76 o
   2  -4  17      110.38      111.04     64.54 o
   3  -4  17      689.40      637.51     62.60 o
  -7  -3  17      186.50      195.91     59.93 o
  -6  -3  17       15.72      -26.51     35.72 o
  -5  -3  17      288.42      304.78     43.98 o
  -4  -3  17      298.14      300.00     43.17 o
  -3  -3  17       27.73      -10.02     23.54 o
  -2  -3  17      159.95       94.53     34.28 o
  -1  -3  17       49.23       49.20     28.71 o
   0  -3  17      129.11      128.13     35.41 o
   1  -3  17       24.54       21.16     26.56 o
   2  -3  17       48.17       -4.77     27.71 o
   3  -3  17       79.45       67.66     36.09 o
  -7  -2  17        1.36        0.00     39.18 o
  -6  -2  17       58.56       16.13     39.18 o
  -5  -2  17        7.60       29.32     39.76 o
  -4  -2  17       42.77       32.11     48.98 o
  -3  -2  17      249.10      357.59     95.07 o
  -2  -2  17     3155.19     3128.98    144.05 o
  -1  -2  17     1675.39     1744.72     81.08 o
   0  -2  17      511.23      502.77     58.77 o
   1  -2  17       51.84       25.73     27.90 o
   2  -2  17       76.94      134.85     37.73 o
   3  -2  17      239.98      320.27     48.87 o
  -7  -1  17      254.58      428.70     72.60 o
  -6  -1  17       81.62       80.11     33.14 o
  -5  -1  17      142.80      132.91     35.15 o
  -4  -1  17      277.69      318.20     91.04 o
  -3  -1  17       64.21       30.06     48.40 o
  -2  -1  17        1.34       24.46     25.20 o
  -1  -1  17       15.17       31.10     26.30 o
   0  -1  17      900.09      875.93     63.15 o
   1  -1  17      738.82      763.51     59.86 o
   2  -1  17       14.77       16.30     28.49 o
   3  -1  17       57.67       36.15     31.99 o
  -7   0  17       40.87        2.30     39.18 o
  -6   0  17       21.70       21.03     29.20 o
  -5   0  17       69.33       44.88     28.49 o
  -4   0  17       38.55       83.62     29.53 o
  -3   0  17      423.95      357.71     43.17 o
  -2   0  17      723.53      774.82     72.60 o
  -1   0  17     1576.48     1865.27     84.75 o
   0   0  17      277.59      258.13     40.74 o
   1   0  17       25.15       75.77     34.00 o
   2   0  17       99.18       98.08     40.33 o
   3   0  17      226.01      259.79     46.85 o
  -6   1  17       81.23       90.46     35.04 o
  -5   1  17        1.58       13.40     47.25 o
  -4   1  17      466.06      468.53     48.44 o
  -3   1  17       88.66       92.40     30.99 o
  -2   1  17       46.52       60.99     31.12 o
  -1   1  17       31.08       41.05     29.03 o
   0   1  17      171.13      177.99     69.72 o
   1   1  17        7.10       42.99     67.99 o
   2   1  17       95.66       75.48     32.60 o
   3   1  17      121.72       55.79     77.21 o
  -7   2  17       83.72       71.45     56.47 o
  -6   2  17        6.00       89.89     54.16 o
  -5   2  17       34.99       36.64     40.33 o
  -4   2  17       20.92       31.18     29.42 o
  -3   2  17      551.34      604.96    122.16 o
  -2   2  17      469.01      436.19     48.00 o
  -1   2  17      379.17      437.87     80.67 o
   0   2  17      246.98      207.05     40.52 o
   1   2  17       80.21       58.63     56.47 o
   2   2  17      384.77      337.83     73.75 o
   3   2  17      269.54      322.87    122.16 o
  -7   3  17       99.51      109.48     62.23 o
  -6   3  17       16.22       11.52     49.55 o
  -5   3  17       98.25      106.02     58.77 o
  -4   3  17      349.65      328.32     45.22 o
  -3   3  17      366.43      434.37     48.36 o
  -2   3  17        0.31       -2.92     25.73 o
  -1   3  17        1.50       14.18     25.73 o
   0   3  17       35.56        4.79     26.25 o
   1   3  17       61.25       48.63     31.18 o
   2   3  17       21.95        0.68     31.00 o
   3   3  17        3.23       -3.34     35.15 o
  -6   4  17       69.28       61.65     89.89 o
  -5   4  17      503.75      615.00     60.24 o
  -4   4  17      369.27      373.60     42.42 o
  -3   4  17        0.36       15.31     27.90 o
  -2   4  17      125.86      181.42     39.50 o
  -1   4  17      184.73      182.27     31.81 o
   0   4  17       70.65       45.85     25.22 o
   1   4  17      105.67      125.40     38.89 o
   2   4  17      362.88      432.83     41.75 o
  -6   5  17        0.96        7.29     35.44 o
  -5   5  17      131.35      104.45     37.89 o
  -4   5  17      325.21      387.28     51.70 o
  -3   5  17      201.41      159.16     47.51 o
  -2   5  17       22.38       22.45     23.91 o
  -1   5  17        0.48       15.16     23.73 o
   0   5  17       18.68       -4.39     25.16 o
   1   5  17        7.07        4.88     30.74 o
   2   5  17        0.02       21.16     37.04 o
  -5   6  17       82.70       28.81     37.48 o
  -4   6  17      171.22      176.57     45.61 o
  -3   6  17        2.62        8.15     34.05 o
  -2   6  17      172.36      161.26     34.48 o
  -1   6  17       62.47       43.89     27.17 o
   0   6  17       54.78       39.19     28.35 o
   1   6  17       28.97       19.88     28.72 o
  -3   7  17       86.15       34.24     51.86 o
  -2   7  17       11.01       61.57     39.30 o
  -1   7  17        3.64        6.49     26.64 o
  -3  -7  18       28.03       35.19     38.03 o
  -2  -7  18        3.89        8.78     30.93 o
  -1  -7  18       74.59       10.34     32.12 o
  -4  -6  18      120.71       96.39     39.18 o
  -3  -6  18      324.51      334.40     50.52 o
  -2  -6  18      401.58      381.01     55.89 o
  -1  -6  18       33.60      -10.69     29.34 o
   0  -6  18       80.12       50.41     33.46 o
   1  -6  18       31.86       12.94     30.67 o
  -5  -5  18      721.07      719.11     94.50 o
  -4  -5  18      322.97      282.95     46.81 o
  -3  -5  18        4.61       17.19     29.73 o
  -2  -5  18      331.99      324.97     48.36 o
  -1  -5  18       67.07       63.58     33.81 o
   0  -5  18      487.66      573.55    152.12 o
   1  -5  18       38.93       55.51     33.14 o
  -5  -4  18       53.97       61.01     32.56 o
  -4  -4  18      121.59      157.99     42.64 o
  -3  -4  18      119.86       79.89     51.28 o
  -2  -4  18        0.95       16.37     42.06 o
  -1  -4  18        0.20       13.76     27.07 o
   0  -4  18      125.82       45.41     32.47 o
   1  -4  18      135.35      148.41     77.21 o
   2  -4  18       85.59      106.24     65.69 o
  -6  -3  18       81.53       58.77     50.71 o
  -5  -3  18      146.70      143.91     37.07 o
  -4  -3  18      129.15      117.44     34.78 o
  -3  -3  18       14.15        4.18     27.29 o
  -2  -3  18      343.81      406.88     49.30 o
  -1  -3  18      238.94      223.37     42.64 o
   0  -3  18      492.67      493.16    112.94 o
   1  -3  18       77.70        9.03     49.55 o
   2  -3  18       20.82       51.86     33.41 o
  -6  -2  18      135.66      108.33     50.71 o
  -5  -2  18      100.50      108.23     43.79 o
  -4  -2  18      276.96      303.87     50.13 o
  -3  -2  18        8.21       28.50     31.12 o
  -2  -2  18       27.78       65.66     29.33 o
  -1  -2  18        0.61       25.00     28.03 o
   0  -2  18       84.92       51.80     58.77 o
   1  -2  18       11.57       25.85     30.42 o
   2  -2  18       31.19       10.40     32.12 o
  -6  -1  18        3.23       53.91     38.03 o
  -5  -1  18      139.49      216.95     69.72 o
  -4  -1  18      121.01      169.98     43.22 o
  -3  -1  18       18.90       27.62     27.07 o
  -2  -1  18      559.19      555.46     53.33 o
  -1  -1  18      782.17      815.42     61.87 o
   0  -1  18      154.81      174.28     38.20 o
   1  -1  18        4.39       25.00     29.20 o
   2  -1  18       50.59       25.68     55.89 o
  -6   0  18      261.26      316.82     48.06 o
  -5   0  18        0.12       -7.49     26.89 o
  -4   0  18      272.50      315.14     59.93 o
  -3   0  18      198.22      171.14     37.48 o
  -2   0  18      185.69      178.75     38.27 o
  -1   0  18        9.31       40.50     28.38 o
   0   0  18       69.94       95.31     32.93 o
   1   0  18       11.05       19.39     29.07 o
   2   0  18        1.73        7.14     40.33 o
  -6   1  18       58.63       42.97     33.81 o
  -5   1  18        1.51       35.43     31.18 o
  -4   1  18        2.12       29.24     28.21 o
  -3   1  18      423.79      383.39     75.48 o
  -2   1  18      418.48      424.14     49.71 o
  -1   1  18     1361.52     1475.41     78.11 o
   0   1  18      976.58      935.84    112.94 o
   1   1  18       20.34       -2.57     55.89 o
   2   1  18       40.01       43.19     32.94 o
  -6   2  18       50.03       85.28     57.62 o
  -5   2  18        5.62       -4.78     29.34 o
  -4   2  18      161.74      153.18     39.18 o
  -3   2  18       74.92       82.19     35.83 o
  -2   2  18        9.58       15.41     40.91 o
  -1   2  18        0.70       26.14     30.55 o
   0   2  18       40.89       77.61     54.16 o
   1   2  18       46.85       49.59     34.03 o
   2   2  18        0.90       31.71     32.93 o
  -6   3  18        0.80       19.59     55.32 o
  -5   3  18       94.34       56.47     57.62 o
  -4   3  18       45.06       49.21     32.32 o
  -3   3  18       13.21       22.22     27.90 o
  -2   3  18       29.93       17.52     29.90 o
  -1   3  18       93.26       99.56     36.30 o
   0   3  18      244.99      274.26     66.26 o
   1   3  18       27.79        8.32     33.63 o
   2   3  18       13.36        8.63     32.32 o
  -5   4  18       12.01       61.08     56.47 o
  -4   4  18       72.18      103.72     57.62 o
  -3   4  18       40.28       45.98     32.32 o
  -2   4  18        0.45       17.29     43.22 o
  -1   4  18       52.36       87.90     37.65 o
   0   4  18       32.69       15.87     29.67 o
   1   4  18        0.21       -4.27     33.14 o
  -4   5  18       63.54       49.83     39.09 o
  -3   5  18        4.10        6.07     25.65 o
  -2   5  18      116.97      129.15     33.15 o
  -1   5  18      292.01      299.57     62.76 o
   0   5  18      214.35      268.92     50.89 o
  -3   6  18       54.35       -5.43     54.74 o
  -2   6  18      116.98      159.23     35.95 o
  -3  -5  19       71.24       68.52     36.20 o
  -2  -5  19      303.09      409.08     55.32 o
  -1  -5  19      142.92      147.25     40.66 o
   0  -5  19       37.70        6.46     29.73 o
  -4  -4  19      700.21      703.44     64.59 o
  -3  -4  19      110.33       41.68     62.81 o
  -2  -4  19       37.11      -25.58     25.58 o
  -1  -4  19      244.63      294.81     89.31 o
   0  -4  19      267.50      155.96     61.65 o
  -5  -3  19       12.35      -14.11     36.88 o
  -4  -3  19      208.23      155.03     74.33 o
  -3  -3  19      286.21      257.29     44.36 o
  -2  -3  19       80.79       28.72     29.07 o
  -1  -3  19      151.20      198.68     64.54 o
   0  -3  19        0.86       -0.72     30.12 o
   1  -3  19       68.14       65.19     35.61 o
  -5  -2  19      228.53      256.17     45.55 o
  -4  -2  19      109.44      107.87     96.80 o
  -3  -2  19      546.81      610.45     57.70 o
  -2  -2  19        9.41       45.41     30.35 o
  -1  -2  19      660.36      789.90     63.12 o
   0  -2  19      792.97      739.43     63.42 o
   1  -2  19      112.74      164.75     42.28 o
  -5  -1  19        3.46       16.05     33.38 o
  -4  -1  19       18.43       36.69     32.12 o
  -3  -1  19       11.94       22.18     27.67 o
  -2  -1  19       67.88       80.75     32.93 o
  -1  -1  19        7.69       13.75     30.35 o
   0  -1  19      164.23      107.72     84.70 o
   1  -1  19       38.18       43.36     34.00 o
  -5   0  19       57.87       45.37     33.14 o
  -4   0  19      172.62      292.87    100.26 o
  -3   0  19        0.57        8.30     28.21 o
  -2   0  19       21.74        7.86     27.38 o
  -1   0  19      504.13      452.21     51.32 o
   0   0  19      921.44      911.32     66.76 o
   1   0  19      152.90      101.30     37.83 o
  -5   1  19       22.75        0.52     30.45 o
  -4   1  19       34.42       47.74     33.19 o
  -3   1  19       86.19       87.04     34.45 o
  -2   1  19       86.61      111.21     37.48 o
  -1   1  19       29.42       53.57     51.28 o
   0   1  19        7.82       14.21     30.35 o
   1   1  19       38.41       59.59     77.21 o
  -5   2  19       96.16       67.45     35.44 o
  -4   2  19       34.82       77.43     34.78 o
  -3   2  19       57.70       42.37     40.91 o
  -2   2  19       52.38       40.66     29.63 o
  -1   2  19      123.68      166.58     40.33 o
   0   2  19      128.43      190.30     70.30 o
  -4   3  19      143.70      147.79     41.00 o
  -3   3  19      104.75       66.25     35.01 o
  -2   3  19       25.05       43.91     32.11 o
  -1   3  19       80.87       18.75     35.15 o
   0   3  19        2.93       58.77     34.59 o
  -3   4  19        0.19      -26.03     26.03 o
  -2   4  19        3.83       -3.20     32.10 o
  -1   4  19      109.74      155.11     43.10 o
  -3  -2  20       48.38       82.38     47.83 o
  -2  -2  20       14.27       87.62     34.88 o
  -1  -2  20      186.30      269.95     46.36 o
  -3  -1  20      691.74      752.09     64.75 o
  -2  -1  20      172.65      152.82     43.22 o
  -1  -1  20      100.12      115.87     65.11 o
  -3   0  20        2.35      -12.89     28.92 o
  -2   0  20       10.97       62.83     34.20 o
  -1   0  20       15.71      -21.51     29.03 o
  -3   1  20       41.08      118.11     44.37 o
  -2   1  20       15.16       24.38     31.18 o
 
